# Supplementary material for: Genome-Wide Analysis of MYB10 Transcription Factor in Fragaria and Identification of QTLs Associated with Fruit Color in Octoploid Strawberry
Source: Int J Mol Sci. 2021 Nov 22;22(22):12587. doi: 10.3390/ijms222212587 (PMC8620777; doi:10.3390/ijms222212587)
Supplement: Supplementary file 1 [file ijms-22-12587-s001.zip]

Archive with 1 entries (1 files):
- ijms-1448089-supplementary.xlsx
