# Supplementary material for: Genome-Wide Analysis of MYB10 Transcription Factor in Fragaria and Identification of QTLs Associated with Fruit Color in Octoploid Strawberry
Source: Int J Mol Sci. 2021 Nov 22;22(22):12587. doi: 10.3390/ijms222212587 (PMC8620777; doi:10.3390/ijms222212587)
Supplement: Supplementary file 1 [file ijms-22-12587-s001.zip › ijms-1448089-supplementary.xlsx]

## Sheet: Supple 1
Table S1. Average FPKM value of anthocyanin biosynthesis related genes in three strawberry cultivars
Gene ID	Predicted gene	Average FPKM of fruit skin			Average FPKM of fruit flesh
		Mannyeonsul_skin	Maehyang_skin	P69_skin	Mannyeonsul_flesh	Maehyang_flesh	P69_flesh
g00015055	BHLH149: Transcription factor bHLH149	7.42562	22.4364	32.1873	4.57797	14.6223	29.437
g00002221	BHLH149: Transcription factor bHLH149	10.6502	30.1131	58.0684	5.67372	13.0356	49.4813
g00053443	BHLH78: Transcription factor bHLH78	15.2634	10.2474	61.8422	18.2798	2.92993	66.9733
g00122119	BHLH146: Transcription factor bHLH146	16.9839	52.4716	54.5844	4.76635	37.2916	58.7118
g00109762	MYB3	24.3537	23.0911	57.6924	21.5172	28.4209	70.3399
g00105154	MYB6	33.8615	40.1711	76.775	28.222	47.0558	96.6849
g00115370	MYB113	17.3943	14.2896	30.2901	4.52013	7.33644	25.785
g00119641	MYB113	361.461	383.107	601.285	156.104	281.321	752.675
g00141093	PAL1: Phenylalanine ammonia-lyase 6	49.5085	60.7128	128.657	30.7931	39.4235	122.107
g00022839	PAL1: Phenylalanine ammonia-lyase 4	51.7475	41.0602	38.5977	17.3619	32.36	43.8936
g00011621	PAL1: Phenylalanine ammonia-lyase 3	59.0975	44.974	37.5691	28.0434	45.9719	55.7777
g00138590	GT1: Anthocyanidin 3-O-glucosyltransferase 1	103.242	138.762	246.743	33.1023	59.7075	201.454
g00134528	FGT: Anthocyanidin 3-O-glucosyltransferase 3	27.4399	13.3419	71.3998	8.22419	6.17242	63.3518
g00146246	FGT: Anthocyanidin 3-O-glucosyltransferase 2	294.274	439.371	495.292	124.283	218.07	419.411
g00076873	DFR: Bifunctional dihydroflavonol 7-reductase	44.7881	83.1854	75.329	16.6991	93.8027	103.489
g00055948	DFR: Bifunctional dihydroflavonol 6-reductase	69.7519	114.297	99.1005	30.9287	125.779	144.686
g00093085	DFR: Bifunctional dihydroflavonol 4-reductase	107.819	166.468	108.459	41.793	180.9	154.002
g00137772	CHI3: Chalcone--flavonone isomerase	113.877	166.345	123.912	53.703	155.478	113.239
g00133681	CHI3: Chalcone--flavonone isomerase	207.975	272.812	259.513	84.4346	254.004	257.449
g00150431	CHI3: Chalcone--flavonone isomerase	165.948	216.139	280.561	70.8005	186.604	286.027
g00141775	CHI3: Chalcone--flavonone isomerase	174.77	40.8249	192.291	55.0772	24.4353	198.205
g00133127	CHI2: Chalcone--flavonone isomerase	58.4625	66.6152	83.9144	33.6002	77.7298	115.52
g00141293	CHI2: Chalcone--flavonone isomerase	107.16	144.684	108.667	68.5033	169.638	160.787
g00137217	CHI1: Chalcone--flavonone isomerase	22.2529	52.9129	37.3419	11.935	53.2174	48.8267
g00093602	ANS: anthocyanidin synthase	781.033	881.389	239.052	412.036	924.796	264.876
g00056454	ANS: anthocyanidin synthase	123.647	268.483	102.466	8.08475	124.174	43.5899
g00016283	4CLL: 4-coumaroyl-CoA ligase-like	414.235	493.904	612.664	362.449	568.284	757.884
g00138715	CHS: chalcone synthase	50.0535	614.412	649.013	100.503	597.116	753.415

## Sheet: Supple 2
Table S2. Fruit color related traits evaluated in cultivars and F2 population
	Evaluated CIELAB value of ‘Wongyo 3115’, ‘Mannyeonsul’, ‘Maehyang’ and ‘P69’
	Parameter	Wongyo 3115		Mannyeonsul		Maehyang		P69
		Average	Range	Average	Range	Average	Range	Average	Range
	L*	44.73	39.1-47.2	58.516	56.2-61.0	39.516	37.9-42.8	31.672	27.7-36.2
	a*	31.9775	26.0-36.4	20.546	17.2-22.8	36.002	34.8-37.1	36.88	32.4-39.3
	b*	22.2425	19.0-26.3	20.41	18.0-23.0	21.64	20.0-24.3	16.464	8.5-22.8
	Phenotype evaluation scale in F2 population
	Trait	Scale
	Achene color	1: Yellow / Green	2: Mixed	3: Red
	Skin color	2: Pink	3: Light red	4: Red
	Flesh color	1: White	2: Light red	3: Red
	Core color	1: White	2: Red
	Trait	Scale
	Achene color	1: Yellow, 2: Mixed, 3: Red
	Skin color	1: White, 2: Pink, 3: Light red, 4: Red
	Flesh color	1: White, 2: Light red, 3: Red
	Core color	1: White, 2: Red

## Sheet: Supple 3
Table S3. Average FPKM value of candidate genes located on fruit color related QTL regions
Gene ID	Chr	Gene position (bp)		Strand	Feature	Differentially expressed tissue	Skin			Flesh
		Start	End				Mannyeonsul	Maehyang	P69	Mannyeonsul	Maehyang	P69
g00119555	Chr1-2	12144347	12147345	+	Similar to SULTR2%3B1: Sulfate transporter 2.1 (Arabidopsis thaliana OX%3D3702)	skin and flesh	0.026212	2.41939	13.373	0.0267081	2.56498	25.5845
g00119559	Chr1-2	12164630	12164955	+	Similar to flgH: Flagellar L-ring protein (Wolinella succinogenes (strain ATCC 29543 / DSM 1740 / LMG 7466 / NCTC 11488 / FDC 602W) OX%3D273121)	skin and flesh	1.42157	2.21736	4.19966	0.953216	2.58087	5.52265
g00119560	Chr1-2	12165152	12165501	-	Similar to murD: UDP-N-acetylmuramoylalanine--D-glutamate ligase (Roseiflexus castenholzii (strain DSM 13941 / HLO8) OX%3D383372)	skin and flesh	0.173856	0.420397	1.04309	0	0	0.291278
g00119567	Chr1-2	12212945	12222125	+	Similar to PNSL4: Photosynthetic NDH subunit of lumenal location 4%2C chloroplastic (Arabidopsis thaliana OX%3D3702)	flesh	0.692536	0.37292	1.38696	0.157636	0.0899217	0.676585
g00119568	Chr1-2	12224776	12225739	-	Similar to HIPP23: Heavy metal-associated isoprenylated plant protein 23 (Arabidopsis thaliana OX%3D3702)	flesh	0.314274	0.237599	0.118254	1.84942	0.291129	0.232192
g00119593	Chr1-2	12360434	12362265	+	Similar to pyrD: Dihydroorotate dehydrogenase B (NAD(+))%2C catalytic subunit (Thermoplasma volcanium (strain ATCC 51530 / DSM 4299 / JCM 9571 / NBRC 15438 / GSS1) OX%3D273116)	skin	0.954007	0.279111	0.602874	0.492476	0.727785	0.505727
g00119594	Chr1-2	12362469	12371329	-	Similar to TGA1: Transcription factor TGA1 (Arabidopsis thaliana OX%3D3702)	skin and flesh	1.64931	0.36954	0.462912	1.01904	0.0998611	0.214344
g00119600	Chr1-2	12408729	12410730	+	Similar to 43: Probable tape measure protein (Streptomyces phage phiC31 OX%3D10719)	flesh	1.87909	3.02672	3.64595	0.502436	0.415068	1.56036
g00119601	Chr1-2	12412117	12413141	+	Similar to Non-specific lipid-transfer protein AP10 (Helianthus annuus OX%3D4232)	skin and flesh	0.37477	0.209445	0.0520773	0.295131	0.190813	0.0223952
g00119627	Chr1-2	12506197	12509858	+	Similar to RHA2A: E3 ubiquitin-protein ligase RHA2A (Arabidopsis thaliana OX%3D3702)	flesh	0.260109	0.759773	0.482385	0.0208992	0.245712	0.302375
g00119640	Chr1-2	12613351	12613825	-	Similar to Znf689: Zinc finger protein 689 (Rattus norvegicus OX%3D10116)	skin and flesh	0.60339	0.421693	1.5517	0.229989	0	1.21443
g00119641	Chr1-2	12622806	12626007	-	Similar to MYB113: Transcription factor MYB113 (Arabidopsis thaliana OX%3D3702)	flesh	361.461	383.107	601.285	156.104	281.321	752.675
g00119652	Chr1-2	12704649	12706878	-	Similar to WAK5: Wall-associated receptor kinase 5 (Arabidopsis thaliana OX%3D3702)	flesh	0.659715	0.584126	0.959281	0.330321	0.316643	1.0523
g00119660	Chr1-2	12737085	12747718	-	Similar to ABC1K8: Protein ACTIVITY OF BC1 COMPLEX KINASE 8%2C chloroplastic (Arabidopsis thaliana OX%3D3702)	flesh	2.83085	3.52193	5.21846	1.78471	1.60847	4.04777
g00119662	Chr1-2	12771354	12772007	+	Similar to NFYB3: Nuclear transcription factor Y subunit B-3 (Arabidopsis thaliana OX%3D3702)	skin and flesh	0.0138375	0.0614687	1.68707	0.0406388	0.0955157	1.26137
g00119663	Chr1-2	12772666	12775388	+	Similar to CPR5: Protein CPR-5 (Arabidopsis thaliana OX%3D3702)	skin and flesh	1.32231	4.08369	5.36906	1.99429	6.52455	6.02891
g00119664	Chr1-2	12776581	12777105	+	Similar to CPR5: Protein CPR-5 (Arabidopsis thaliana OX%3D3702)	skin and flesh	3.73126	13.866	20.1495	5.16658	25.4982	24.4334
g00119667	Chr1-2	12785919	12786200	-	Similar to Mat89Ba: Nucleolar protein 6 (Drosophila virilis OX%3D7244)	skin	1.90372	3.13355	4.18343	2.51748	3.48052	4.04907
g00119668	Chr1-2	12790440	12790888	-	Similar to CER1: Very-long-chain aldehyde decarbonylase CER1 (Arabidopsis thaliana OX%3D3702)	flesh	0.216541	0.253484	0.153209	0.0870177	0.624453	0
g00119679	Chr1-2	12840582	12841082	-	Similar to BIP5: Heat shock 70 kDa protein BIP5 (Oryza sativa subsp. japonica OX%3D39947)	flesh	0	0	0.178886	0	0	0.354788
g00119686	Chr1-2	12874233	12878905	-	Similar to CNGC1: Cyclic nucleotide-gated ion channel 1 (Arabidopsis thaliana OX%3D3702)	skin and flesh	0.944382	1.32382	5.18741	1.45733	1.68004	4.15188
g00119691	Chr1-2	12911288	12911541	+	Similar to Tmem132d: Transmembrane protein 132D (Rattus norvegicus OX%3D10116)	skin and flesh	0.662507	0	0	0.71231	0	0
g00119693	Chr1-2	12921013	12921213	+	Similar to xseA: Exodeoxyribonuclease 7 large subunit (Escherichia coli O17:K52:H18 (strain UMN026 / ExPEC) OX%3D585056)	flesh	0	0	0	0.643813	0	0.746197
g00119696	Chr1-2	12935376	12937360	+	Similar to Lig4: DNA ligase 4 (Mus musculus OX%3D10090)	skin and flesh	10.4414	11.8257	61.5146	18.5873	14.4336	104.192
g00119699	Chr1-2	12941548	12941925	+	Similar to At5g64816: Uncharacterized protein At5g64816 (Arabidopsis thaliana OX%3D3702)	skin and flesh	0	1.99535	3.23559	0	1.35254	2.48675
g00119705	Chr1-2	12948731	12949213	-	Similar to SKIP6: F-box/kelch-repeat protein SKIP6 (Arabidopsis thaliana OX%3D3702)	skin and flesh	0.589663	0	0.0791883	0.585214	0	0.064423
g00119707	Chr1-2	12966659	12971126	-	Similar to PDCD2L: Programmed cell death protein 2-like (Gallus gallus OX%3D9031)	skin and flesh	1.29945	3.38025	1.98464	1.17285	3.18654	2.19344
g00119708	Chr1-2	12971327	12981421	+	Similar to Os01g0868300: DNA polymerase alpha catalytic subunit (Oryza sativa subsp. japonica OX%3D39947)	skin	1.18037	2.49743	3.55548	2.03183	1.43614	3.85165
g00119710	Chr1-2	12983867	12984121	+	Similar to AFUA_3G09280: Eukaryotic translation initiation factor 3 subunit K (Neosartorya fumigata (strain ATCC MYA-4609 / Af293 / CBS 101355 / FGSC A1100) OX%3D330879)	flesh	0.280742	0.641124	0.338154	1.61748	0.202373	0.479263
g00119716	Chr1-2	13023375	13024643	+	Similar to TOP6A: DNA topoisomerase 6 subunit A (Arabidopsis thaliana OX%3D3702)	skin	7.30442	15.3672	13.2889	9.23244	15.682	14.2073
g00119724	Chr1-2	13062449	13062821	-	Similar to mltF: Membrane-bound lytic murein transglycosylase F (Aliivibrio fischeri (strain ATCC 700601 / ES114) OX%3D312309)	flesh	0.200379	0	0	0.474493	0	0.45109
g00119725	Chr1-2	13062844	13062978	-	Similar to rlmN: Probable dual-specificity RNA methyltransferase RlmN (Streptococcus thermophilus (strain ATCC BAA-250 / LMG 18311) OX%3D264199)	skin and flesh	5.5106	0	0	10.1042	0	0
g00119727	Chr1-2	13086284	13087517	+	Similar to dhx8: ATP-dependent RNA helicase dhx8 (Dictyostelium discoideum OX%3D44689)	skin	104.185	46.1139	69.4859	134.057	75.3814	107.538
g00119730	Chr1-2	13094959	13101421	-	Similar to DRG3: Developmentally-regulated G-protein 3 (Arabidopsis thaliana OX%3D3702)	skin and flesh	20.2237	41.1823	39.2304	18.6893	60.2013	51.3414
g00119732	Chr1-2	13111657	13111854	-	Similar to moaC: Cyclic pyranopterin monophosphate synthase (Bacillus clausii (strain KSM-K16) OX%3D66692)	skin and flesh	0	0	1.00932	0	0	0.297309
g00119733	Chr1-2	13115818	13121549	+	Similar to IPMS2: 2-isopropylmalate synthase 2%2C chloroplastic (Arabidopsis thaliana OX%3D3702)	skin and flesh	35.9223	81.7251	125.478	36.4912	118.899	166.522
g00119734	Chr1-2	13121892	13122321	+	Protein of unknown function	skin	0.699994	3.08495	1.46559	0	0	0.141908
g00119737	Chr1-2	13130992	13131288	+	Similar to cysS: Cysteine--tRNA ligase (Anaplasma phagocytophilum (strain HZ) OX%3D212042)	skin and flesh	471.992	59.4648	255.447	736.965	51.1455	390.882
g00119744	Chr1-2	13185302	13185612	+	Similar to ASI1: Protein ANTI-SILENCING 1 (Arabidopsis thaliana OX%3D3702)	flesh	0.205213	0	0	0.459143	0	0
g00119747	Chr1-2	13214985	13216922	-	Similar to WRKY51: Probable WRKY transcription factor 51 (Arabidopsis thaliana OX%3D3702)	skin and flesh	0	0.600143	1.07577	0.0715352	0.818403	3.0948
g00119748	Chr1-2	13216977	13217273	-	Similar to HAP2: Transcriptional activator HAP2 (Kluyveromyces lactis (strain ATCC 8585 / CBS 2359 / DSM 70799 / NBRC 1267 / NRRL Y-1140 / WM37) OX%3D284590)	flesh	1.50799	3.09237	2.8824	1.15591	4.46182	7.88724
g00119752	Chr1-2	13231413	13235944	-	Similar to RPC25: DNA-directed RNA polymerase III subunit RPC8 (Saccharomyces cerevisiae (strain ATCC 204508 / S288c) OX%3D559292)	skin and flesh	8.07856	11.9624	16.423	5.87835	11.6843	16.4955
g00119758	Chr1-2	13272475	13275186	+	Similar to SG1: protein SLOW GREEN 1%2C chloroplastic (Arabidopsis thaliana OX%3D3702)	skin	2.17266	1.62679	0.812139	1.55682	1.31256	0.771171
g00119761	Chr1-2	13283147	13283697	-	Similar to GLAA: Glucoamylase (Aspergillus niger OX%3D5061)	skin	0.813213	0.139866	0	0.411556	0.0900487	0.109671
g00119774	Chr1-2	13341558	13341977	+	Similar to CWC27: Peptidyl-prolyl isomerase CWC27 (Ustilago maydis (strain 521 / FGSC 9021) OX%3D237631)	skin and flesh	0.0763373	0.545049	0.927541	0.150957	0.788138	1.13904
g00119775	Chr1-2	13348806	13353565	+	Similar to nscC: FAD-dependent monooxygenase nscC (Neosartorya fischeri (strain ATCC 1020 / DSM 3700 / CBS 544.65 / FGSC A1164 / JCM 1740 / NRRL 181 / WB 181) OX%3D331117)	skin	0.299938	0.0904963	0	0.165028	0.231762	0
g00119776	Chr1-2	13368167	13369133	+	Similar to uppP: Undecaprenyl-diphosphatase (Rhizobium etli (strain CIAT 652) OX%3D491916)	skin and flesh	0.281441	0	0	0.265458	0.340107	0
g00119777	Chr1-2	13369368	13369568	+	Similar to Znhit2: Zinc finger HIT domain-containing protein 2 (Mus musculus OX%3D10090)	skin and flesh	3.76439	3.49655	0	1.53706	2.9951	0
g00119778	Chr1-2	13371163	13371666	+	Similar to SAP9: Zinc finger A20 and AN1 domain-containing stress-associated protein 9 (Oryza sativa subsp. japonica OX%3D39947)	skin and flesh	9.09754	14.2648	28.2557	8.53991	14.7996	33.1713
g00119782	Chr1-2	13425973	13429186	+	Similar to WRKY13: Probable WRKY transcription factor 13 (Arabidopsis thaliana OX%3D3702)	skin and flesh	0.0404216	0.0939053	0.623707	0.181783	0.428759	1.90378
g00119786	Chr1-2	13431514	13431933	-	Similar to alaS: Alanine--tRNA ligase (Rhizobium meliloti (strain 1021) OX%3D266834)	skin and flesh	0.576139	0.082899	0	0.44079	0.639965	0
g00119787	Chr1-2	13433117	13433797	-	Similar to Aox1: Aldehyde oxidase 1 (Rattus norvegicus OX%3D10116)	skin and flesh	0.357771	0.256124	0	0.290812	0.175645	0
g00119801	Chr1-2	13538461	13539096	-	Similar to proS: Proline--tRNA ligase (Synechococcus sp. (strain CC9605) OX%3D110662)	flesh	0	0	0	0	0.0868967	0.33665
g00119812	Chr1-2	13589389	13590473	-	Similar to cac: Voltage-dependent calcium channel type A subunit alpha-1 (Drosophila melanogaster OX%3D7227)	skin and flesh	0.463229	0	0	0.345866	0.0922973	0
g00119813	Chr1-2	13593849	13600375	+	Similar to EMB3004: Bifunctional 3-dehydroquinate dehydratase/shikimate dehydrogenase%2C chloroplastic (Arabidopsis thaliana OX%3D3702)	skin and flesh	16.2102	12.3338	6.5145	19.1139	14.0509	8.09337
g00119832	Chr1-2	13690128	13695531	+	Similar to RPN5A: 26S proteasome non-ATPase regulatory subunit 12 homolog A (Arabidopsis thaliana OX%3D3702)	skin and flesh	0.354962	0.924106	2.98778	0.194437	0.902696	3.14693
g00119851	Chr1-2	13801483	13814332	-	Similar to ATL78: RING-H2 finger protein ATL78 (Arabidopsis thaliana OX%3D3702)	flesh	0.0976343	0.393662	0.307457	0.290287	0.909712	1.7927
g00119854	Chr1-2	13832052	13835346	+	Similar to ACT7: Actin-7 (Arabidopsis thaliana OX%3D3702)	flesh	112.932	142.838	62.3763	176.781	194.511	86.5016
g00119855	Chr1-2	13835531	13836178	-	Similar to At3g05500: REF/SRPP-like protein At3g05500 (Arabidopsis thaliana OX%3D3702)	flesh	0.43946	0.780861	0.139565	0.37739	0.250298	0.0493411
g00119857	Chr1-2	13841793	13842529	+	Similar to DOT2: SART-1 family protein DOT2 (Arabidopsis thaliana OX%3D3702)	flesh	2.25806	1.66702	2.47843	1.92878	0.828696	2.26602
g00119863	Chr1-2	13873289	13873468	-	Similar to MSL5: Branchpoint-bridging protein (Saccharomyces cerevisiae (strain ATCC 204508 / S288c) OX%3D559292)	skin	0	0	1.64079	0	0	0
g00119864	Chr1-2	13893200	13893472	+	Similar to SEC16B: Protein transport protein Sec16B (Gallus gallus OX%3D9031)	flesh	0.214905	0	0	0	0.3737	0
g00119869	Chr1-2	13912141	13913083	+	Similar to OsI_14861: Senescence-specific cysteine protease SAG39 (Oryza sativa subsp. indica OX%3D39946)	skin	0.464372	0.0555693	1.84392	0.0122312	0	0.0151926
g00119872	Chr1-2	13924681	13925210	+	Similar to RPA190: DNA-directed RNA polymerase I subunit RPA190 (Saccharomyces cerevisiae (strain ATCC 204508 / S288c) OX%3D559292)	skin	0	0.827426	0	0	0.143209	0
g00119873	Chr1-2	13928248	13928721	-	Similar to TAF1L: Transcription initiation factor TFIID subunit 1-like (Homo sapiens OX%3D9606)	skin	0.0674313	0.496932	0.78336	0.0215575	0.127791	0.266008
g00119874	Chr1-2	13929334	13935853	-	Similar to DNAJB7: DnaJ homolog subfamily B member 7 (Homo sapiens OX%3D9606)	skin and flesh	2.95888	2.89471	0.64151	2.39763	2.87246	0.608375
g00119878	Chr1-2	13952076	13952432	+	Similar to heatr5a: HEAT repeat-containing protein 5A (Danio rerio OX%3D7955)	skin	2.77289	8.14988	12.1065	3.57575	3.1866	5.74516
g00119886	Chr1-2	13997474	13997761	+	Protein of unknown function	skin and flesh	0	0.404983	0	0	0.518116	0
g00119891	Chr1-2	14033343	14033546	-	Similar to Os05g0150900: Histidine--tRNA ligase%2C cytoplasmic (Oryza sativa subsp. japonica OX%3D39947)	skin and flesh	0.487697	1.31448	0	0.271788	1.4991	0
g00119894	Chr1-2	14050564	14050707	+	Similar to noca-1: Non-centrosomal microtubule array protein 1 (Caenorhabditis elegans OX%3D6239)	skin and flesh	226.846	176.879	0	213.015	236.886	0
g00119895	Chr1-2	14051086	14051226	+	Similar to lspA: Lipoprotein signal peptidase (Bacillus cereus (strain B4264) OX%3D405532)	skin	14.511	4.7164	0	0	0	0
g00119906	Chr1-2	14164378	14166803	-	Similar to CYP81D11: Cytochrome P450 81D11 (Arabidopsis thaliana OX%3D3702)	skin and flesh	2.12645	0	0.618193	0.36906	0	0
g00119907	Chr1-2	14166928	14167332	-	Similar to CYP81E8: Cytochrome P450 81E8 (Medicago truncatula OX%3D3880)	skin	3.21083	0.282149	4.01043	0.251901	0.0489963	0.121367
g00119937	Chr1-2	14322920	14325042	-	Similar to argD2: Acetylornithine aminotransferase 2 (Bordetella parapertussis (strain 12822 / ATCC BAA-587 / NCTC 13253) OX%3D257311)	skin and flesh	0	0.394907	0	0	0.310885	0
g00119945	Chr1-2	14381281	14382564	+	Similar to PUB27: U-box domain-containing protein 27 (Arabidopsis thaliana OX%3D3702)	skin and flesh	0.597104	3.22219	1.76216	0.93873	2.80326	1.36512
g00119953	Chr1-2	14456825	14459653	+	Similar to DYAD: Protein DYAD (Arabidopsis thaliana OX%3D3702)	flesh	0.117717	0.127119	0.415567	0	0.00535553	0.487401
g00119964	Chr1-2	14513970	14517016	-	Similar to PME51: Probable pectinesterase/pectinesterase inhibitor 51 (Arabidopsis thaliana OX%3D3702)	flesh	5.59876	10.1543	4.54686	6.51715	13.5706	4.1093
g00119967	Chr1-2	14554305	14558018	-	Similar to atpD: ATP synthase subunit beta (Sorangium cellulosum (strain So ce56) OX%3D448385)	skin	1.04792	0.528284	0.0824397	0.747917	0.866556	0.265788
g00119991	Chr1-2	14695105	14695900	-	Similar to Cep95: Centrosomal protein of 95 kDa (Rattus norvegicus OX%3D10116)	flesh	0.0306229	0	0.134424	0.0243715	0	0.677321
g00119996	Chr1-2	14744955	14745280	+	Similar to uvrC: UvrABC system protein C (Desulfatibacillum alkenivorans (strain AK-01) OX%3D439235)	flesh	0	0	0.146152	0	0	0.276477
g00120009	Chr1-2	14811411	14812891	-	Similar to MIF4GD: MIF4G domain-containing protein (Bos taurus OX%3D9913)	flesh	2.59713	4.92115	5.14369	1.60767	3.37538	5.02698
g00120010	Chr1-2	14813389	14815675	-	Similar to TT10: Laccase-15 (Arabidopsis thaliana OX%3D3702)	flesh	0.0297919	0.255654	0.1312	0.0143152	0.341688	0.0727597
g00120022	Chr1-2	14875519	14876249	-	Similar to XTH23: Probable xyloglucan endotransglucosylase/hydrolase protein 23 (Arabidopsis thaliana OX%3D3702)	flesh	0.758799	0.500598	0.905342	2.89471	0.768005	0.103532
g00120023	Chr1-2	14878167	14880196	+	Similar to XTH23: Probable xyloglucan endotransglucosylase/hydrolase protein 23 (Arabidopsis thaliana OX%3D3702)	skin and flesh	3.6973	0.8555	0.735843	20.1804	1.04996	1.16833
g00120024	Chr1-2	14879783	14887824	-	Similar to dnaA: Chromosomal replication initiator protein DnaA (Nitrosomonas eutropha (strain DSM 101675 / C91) OX%3D335283)	skin and flesh	0	0.475505	0	0	0.36375	0
g00120028	Chr1-2	14906541	14907531	-	Similar to DHC1: Dynein-1-alpha heavy chain%2C flagellar inner arm I1 complex (Chlamydomonas reinhardtii OX%3D3055)	skin and flesh	0.0664631	0.29156	3.0429	0.153951	0.478997	3.64849
g00120037	Chr1-2	14938869	14942490	-	Similar to At5g09300: 2-oxoisovalerate dehydrogenase subunit alpha 2%2C mitochondrial (Arabidopsis thaliana OX%3D3702)	skin and flesh	1.74106	4.71159	11.9545	1.19189	3.55564	14.91
g00120042	Chr1-2	14949694	14950038	+	Similar to STKLD1: Serine/threonine kinase-like domain-containing protein STKLD1 (Homo sapiens OX%3D9606)	flesh	0	0	0.087548	0	0	0.294355
g00120046	Chr1-2	14990105	14997352	-	Similar to HDA14: Histone deacetylase 14 (Arabidopsis thaliana OX%3D3702)	flesh	1.37436	2.64378	2.68741	0.237975	0.809381	0.964454
g00120051	Chr1-2	15020622	15021493	+	Similar to ligA: DNA ligase (Rhodopseudomonas palustris (strain HaA2) OX%3D316058)	skin	0.0142594	0.0967652	1.11786	0.0150169	0.0776923	0.0313243
g00120056	Chr1-2	15042567	15043943	+	Similar to ZIFL1: Protein ZINC INDUCED FACILITATOR-LIKE 1 (Arabidopsis thaliana OX%3D3702)	skin and flesh	0.492977	0	0.610587	0	0	0.626593
g00120061	Chr1-2	15069561	15070601	-	Similar to MAPKKK17: Mitogen-activated protein kinase kinase kinase 17 (Arabidopsis thaliana OX%3D3702)	skin and flesh	0.797153	0.158452	0	0.397166	0.146333	0.0214375
g00120071	Chr1-2	15132809	15133165	+	Similar to tig: Trigger factor (Nitrosomonas eutropha (strain DSM 101675 / C91) OX%3D335283)	skin and flesh	0	0	0.423599	0	0	0.732208
g00120072	Chr1-2	15138035	15147155	+	Similar to CHR24: Protein CHROMATIN REMODELING 24 (Arabidopsis thaliana OX%3D3702)	skin and flesh	3.33982	1.3356	0.924091	3.91513	1.07039	1.07061
g00120075	Chr1-2	15156769	15157191	+	Similar to acyP: Acylphosphatase (Anabaena variabilis (strain ATCC 29413 / PCC 7937) OX%3D240292)	flesh	0.0837887	0	0.0538857	0.297438	0	0
g00120086	Chr1-2	15233814	15233963	-	Similar to ilcr-2: Interleukin cytokine receptor-related protein 2 (Caenorhabditis elegans OX%3D6239)	skin	39.4241	17.2608	33.186	42.058	21.5643	42.9055
g00120093	Chr1-2	15260413	15264884	+	Similar to FLCY: Farnesylcysteine lyase (Arabidopsis thaliana OX%3D3702)	skin and flesh	11.6325	12.8328	2.32921	13.6989	16.6752	2.79476
g00120097	Chr1-2	15267613	15270783	+	Similar to SIP2-1: Probable aquaporin SIP2-1 (Arabidopsis thaliana OX%3D3702)	skin and flesh	2.73039	3.22485	0.128958	2.68739	3.34666	0.0951537
g00120098	Chr1-2	15271382	15274902	+	Similar to KIWI: RNA polymerase II transcriptional coactivator KIWI (Arabidopsis thaliana OX%3D3702)	skin and flesh	5.13146	7.48299	0.547636	3.0539	3.55009	0.248785
g00120101	Chr1-2	15307354	15309302	+	Similar to PYM: Protein POLYCHOME (Arabidopsis thaliana OX%3D3702)	skin	0.466951	0.310023	0.0835786	0.530673	0.319708	0.333447
g00120114	Chr1-2	15351685	15358438	-	Similar to BAT1: Amino-acid permease BAT1 (Arabidopsis thaliana OX%3D3702)	flesh	0.285691	0.352359	0.307174	0.0939389	0.597326	0.0212827
g00120116	Chr1-2	15366601	15366726	+	Similar to fslE: Frizzled and smoothened-like protein E (Dictyostelium discoideum OX%3D44689)	skin	0	11.1485	5.84727	20.3103	15.7623	23.869
g00120125	Chr1-2	15419674	15420747	+	Similar to NUDT26: Nudix hydrolase 26%2C chloroplastic (Arabidopsis thaliana OX%3D3702)	skin and flesh	0.173227	0.613062	0.599901	0.122047	0.330318	0.625817
g00120133	Chr1-2	15439684	15440151	+	Similar to flgI2: Flagellar P-ring protein 2 (Hahella chejuensis (strain KCTC 2396) OX%3D349521)	flesh	10.2902	5.40341	5.36686	13.5849	5.85391	5.3851
g00120137	Chr1-2	15468276	15468524	-	Similar to DPH3: Diphthamide biosynthesis protein 3 (Kluyveromyces lactis (strain ATCC 8585 / CBS 2359 / DSM 70799 / NBRC 1267 / NRRL Y-1140 / WM37) OX%3D284590)	skin and flesh	18.0324	24.7741	42.0422	20.3679	28.715	45.4961
g00120139	Chr1-2	15470633	15479061	-	Similar to XCT: Protein XAP5 CIRCADIAN TIMEKEEPER (Arabidopsis thaliana OX%3D3702)	skin	3.66378	1.90273	1.61328	3.32184	2.06706	1.54804
g00120143	Chr1-2	15499044	15508532	-	Similar to Os01g0875500: Beta-galactosidase 3 (Oryza sativa subsp. japonica OX%3D39947)	flesh	0.698285	0.71268	0.318394	1.30072	1.13149	0.344077
g00120151	Chr1-2	15616330	15620884	-	Similar to ASP1: Aspartic proteinase Asp1 (Oryza sativa subsp. japonica OX%3D39947)	skin and flesh	9.02636	12.9925	18.9334	11.7422	15.3146	25.5158
g00120161	Chr1-2	15678804	15689431	-	Similar to ALDH3I1: Aldehyde dehydrogenase family 3 member I1%2C chloroplastic (Arabidopsis thaliana OX%3D3702)	skin and flesh	0.0626696	0.24387	0.723535	0.0456795	0.0285336	0.534419
g00120172	Chr1-2	15733047	15734646	+	Similar to ycf17: Uncharacterized protein ycf17 (Porphyra purpurea OX%3D2787)	flesh	4.8804	3.24308	3.8377	2.61879	0.827615	1.9705
g00120174	Chr1-2	15745727	15746165	-	Similar to DOGL3: Protein DOG1-like 3 (Arabidopsis thaliana OX%3D3702)	skin	0	0.150937	0.766617	0	0	0
g00120186	Chr1-2	15832321	15836930	-	Similar to eif2b3: Translation initiation factor eIF-2B subunit gamma (Dictyostelium discoideum OX%3D44689)	skin and flesh	2.39475	3.50125	5.35396	2.54221	3.91191	5.60662
g00120187	Chr1-2	15837809	15842527	-	Similar to Hdac4: Histone deacetylase 4 (Rattus norvegicus OX%3D10116)	skin	0.873945	2.01818	0.670007	0.667173	1.50852	0.722573
g00120191	Chr1-2	15855708	15861407	-	Similar to Baz1a: Bromodomain adjacent to zinc finger domain protein 1A (Mus musculus OX%3D10090)	flesh	1.96481	2.42612	3.15955	1.66294	2.19701	3.61112
g00120196	Chr1-2	15913239	15918465	-	Similar to Msed_1424: Succinate-semialdehyde dehydrogenase (acetylating) (Metallosphaera sedula (strain ATCC 51363 / DSM 5348 / JCM 9185 / NBRC 15509 / TH2) OX%3D399549)	skin and flesh	4.01534	5.42999	8.96717	2.83381	3.92569	11.741
g00120203	Chr1-2	15976127	15976315	-	Similar to TTN: Titin (Homo sapiens OX%3D9606)	skin and flesh	0	0.72664	0.568387	0.379363	0	0.358733
g00120204	Chr1-2	15976727	15976954	-	Similar to FN1762: UPF0246 protein FN1762 (Fusobacterium nucleatum subsp. nucleatum (strain ATCC 25586 / CIP 101130 / JCM 8532 / LMG 13131) OX%3D190304)	flesh	0.15033	0.395943	0.359883	0	0	0.697588
g00120205	Chr1-2	15976955	15977263	-	Similar to pyrG: CTP synthase (Rubrobacter xylanophilus (strain DSM 9941 / NBRC 16129) OX%3D266117)	skin and flesh	8.54882	2.33666	2.57095	7.68725	4.00018	3.03429
g00120222	Chr1-2	16083275	16083899	-	Similar to PP2AA2: Serine/threonine-protein phosphatase 2A 65 kDa regulatory subunit A beta isoform (Arabidopsis thaliana OX%3D3702)	skin and flesh	0	2.37212	3.42402	0	2.70293	2.58948
g00120229	Chr1-2	16105488	16107497	+	Similar to PMI2: Protein PLASTID MOVEMENT IMPAIRED 2 (Arabidopsis thaliana OX%3D3702)	flesh	1.61274	0.818782	2.08772	0.371958	0.110544	1.06198
g00120234	Chr1-2	16145519	16145710	+	Similar to L3: Hexon protein (Murine adenovirus A serotype 1 OX%3D10530)	skin	0	0	0.331727	0	0	0
g00120235	Chr1-2	16147752	16151143	-	Similar to ANP1: Mitogen-activated protein kinase kinase kinase ANP1 (Arabidopsis thaliana OX%3D3702)	skin and flesh	0.631007	0.060596	0.36012	0.87061	0	1.04853
g00120263	Chr1-2	16323304	16329130	+	Similar to At4g24290: MACPF domain-containing protein At4g24290 (Arabidopsis thaliana OX%3D3702)	skin and flesh	4.3522	6.47747	10.0742	4.9583	7.78872	12.2203
g00120278	Chr1-2	16472105	16472224	-	Similar to mntP: Putative manganese efflux pump MntP (Proteus mirabilis (strain HI4320) OX%3D529507)	skin	0	31.7353	0	0	0	0
g00120283	Chr1-2	16494346	16497636	-	Similar to Sft2d1: Vesicle transport protein SFT2A (Rattus norvegicus OX%3D10116)	skin and flesh	0.430568	0	0	0.829064	0	0.09082
g00120295	Chr1-2	16542654	16543333	+	Similar to BAP2: Leu/Val/Ile amino-acid permease (Saccharomyces cerevisiae (strain ATCC 204508 / S288c) OX%3D559292)	skin and flesh	0.28037	0	0.169612	0.531672	0	0
g00120310	Chr1-2	16669306	16671167	-	Similar to curF: Putative polyketide cyclase (Streptomyces cyaneus OX%3D1904)	skin and flesh	1.86905	1.88762	5.29166	1.05824	1.07646	4.93355
g00120312	Chr1-2	16673314	16675020	-	Similar to SDT1: Suppressor of disruption of TFIIS (Saccharomyces cerevisiae (strain ATCC 204508 / S288c) OX%3D559292)	skin	0.154969	0.75962	0.536631	0.0693498	0.104953	0.0576358
g00120319	Chr1-2	16692613	16694688	-	Similar to nifk: MKI67 FHA domain-interacting nucleolar phosphoprotein-like (Xenopus tropicalis OX%3D8364)	skin and flesh	1.17066	0.57574	0.171301	0.704348	0.564955	0.0250419
g00120324	Chr1-2	16752651	16754264	+	Similar to ABC1: Protein ABC transporter 1%2C mitochondrial (Arabidopsis thaliana OX%3D3702)	skin and flesh	1.27127	5.04417	6.93965	1.57744	4.69965	7.11988
g00120327	Chr1-2	16755574	16759361	+	Similar to ABC1: Protein ABC transporter 1%2C mitochondrial (Arabidopsis thaliana OX%3D3702)	skin and flesh	0.764028	1.57016	2.34074	0.742039	1.45022	2.06166
g00120332	Chr1-2	16778523	16787812	-	Similar to ASY3: Meiosis-specific protein ASY3 (Arabidopsis thaliana OX%3D3702)	skin and flesh	0.711242	1.81491	3.42923	0.743408	1.62392	3.81594
g00120335	Chr1-2	16810207	16815623	+	Similar to PPOX1: Protoporphyrinogen oxidase 1%2C chloroplastic (Arabidopsis thaliana OX%3D3702)	flesh	3.66142	5.46789	7.22106	3.25088	4.56226	6.95099
g00120348	Chr1-2	16866479	16867997	+	Similar to rpl-7A: 60S ribosomal protein L7a (Caenorhabditis elegans OX%3D6239)	flesh	3.88137	3.56055	2.55527	1.91102	1.97123	0.680334
g00120352	Chr1-2	16892370	16894396	+	Similar to FAM192A: PSME3-interacting protein (Homo sapiens OX%3D9606)	skin and flesh	0.70657	1.49647	2.84375	0.648749	1.10808	3.0298
g00120353	Chr1-2	16896409	16896701	+	Similar to slc30a8: Zinc transporter 8 (Xenopus laevis OX%3D8355)	skin	0.41788	0	0	0	0	0
g00120366	Chr1-2	17012623	17012970	-	Similar to RL3: Protein RADIALIS-like 3 (Arabidopsis thaliana OX%3D3702)	skin and flesh	0.196039	0.450588	0.803871	0	0	0.464258
g00120386	Chr1-2	17129264	17130469	-	Similar to tolB: Tol-Pal system protein TolB (Pelobacter carbinolicus (strain DSM 2380 / NBRC 103641 / GraBd1) OX%3D338963)	skin and flesh	0.132246	0.159342	1.27603	0.129312	0.162398	2.06648
g00120388	Chr1-2	17142230	17149996	-	Similar to TRM13: tRNA:m(4)X modification enzyme TRM13 (Oryza sativa subsp. japonica OX%3D39947)	skin and flesh	0.6416	2.64487	4.4861	0.476669	3.33941	5.06293
g00120390	Chr1-2	17173332	17180519	-	Similar to Psyr_0007: Nitrilase (Pseudomonas syringae pv. syringae (strain B728a) OX%3D205918)	skin	1.59221	0.500712	0.904113	0.848379	0.831306	0.769931
g00120395	Chr1-2	17202298	17203827	+	Similar to KIN1: Kinesin-like protein KIN-1 (Oryza sativa subsp. japonica OX%3D39947)	flesh	1.0661	1.65431	1.13142	0.459546	1.13171	1.22152
g00120398	Chr1-2	17205407	17205682	+	Similar to Mucl3: Mucin-like protein 3 (Mus musculus OX%3D10090)	flesh	0.228495	0.585153	0.57838	0.55998	1.53287	1.38287
g00120399	Chr1-2	17207329	17210267	-	Similar to rtt106: Histone chaperone rtt106 (Aspergillus clavatus (strain ATCC 1007 / CBS 513.65 / DSM 816 / NCTC 3887 / NRRL 1) OX%3D344612)	flesh	41.5672	58.2223	59.7907	29.1543	53.3495	60.9167
g00120406	Chr1-2	17280394	17281606	+	Similar to GOLS2: Galactinol synthase 2 (Solanum lycopersicum OX%3D4081)	skin and flesh	11.1729	40.5297	3.57049	6.24773	8.9037	0.0526818
g00120417	Chr1-2	17329437	17333851	-	Similar to plsX: Phosphate acyltransferase (Chlamydia abortus (strain DSM 27085 / S26/3) OX%3D218497)	skin	0.0138389	0.0077991	0.537649	0	0	0.197204
g00120419	Chr1-2	17339506	17340108	-	Similar to rep: Replicase polyprotein 1ab (Human coronavirus HKU1 (isolate N5) OX%3D443241)	skin and flesh	0.488739	0.052181	1.79526	0.631716	0.0664917	1.14784
g00120420	Chr1-2	17340855	17343134	-	Similar to ywaE: Uncharacterized HTH-type transcriptional regulator YwaE (Bacillus subtilis (strain 168) OX%3D224308)	skin and flesh	0.0846425	0	0.782654	0.0973107	0	0.56899
g00120421	Chr1-2	17344731	17345275	-	Similar to D-alanyl-D-alanine carboxypeptidase (Streptomyces sp. (strain R61) OX%3D31952)	skin and flesh	0	0	0.463962	0	0	0.42011
g00120428	Chr1-2	17404080	17407555	+	Similar to RMI1: RecQ-mediated genome instability protein 1 (Arabidopsis thaliana OX%3D3702)	skin	0.188483	0.7466	0.540229	0.277941	0.548429	0.652166
g00120434	Chr1-2	17455746	17460437	+	Similar to BOR2: Probable boron transporter 2 (Arabidopsis thaliana OX%3D3702)	skin and flesh	0.757798	1.94054	14.626	0.811384	1.87272	6.63207
g00120435	Chr1-2	17462030	17462420	+	Similar to SAP10: Candidapepsin-10 (Candida albicans (strain SC5314 / ATCC MYA-2876) OX%3D237561)	flesh	0.111771	0	0	0	0.279267	0
g00120441	Chr1-2	17505656	17506089	-	Similar to KIN10B: Kinesin-like protein KIN-10B (Arabidopsis thaliana OX%3D3702)	skin	0	0.268277	0.194202	0.14372	0.186745	0
g00120449	Chr1-2	17580798	17581368	+	Similar to SBT1.6: Subtilisin-like protease SBT1.6 (Arabidopsis thaliana OX%3D3702)	skin and flesh	0.980539	1.36375	0	1.19008	1.41657	0
g00120450	Chr1-2	17584524	17585805	-	Similar to SUC5: Invertase 5 (Fragment) (Saccharomyces cerevisiae OX%3D4932)	skin and flesh	0.995094	3.11391	4.41827	0.0915027	1.18737	0.118832
g00120451	Chr1-2	17585645	17585797	+	Similar to Tdrd12: Putative ATP-dependent RNA helicase TDRD12 (Mus musculus OX%3D10090)	flesh	0	0	0	0	0	1.1106
g00120453	Chr1-2	17589254	17589506	+	Similar to 6.7: Uncharacterized gene 6.7 protein (Enterobacteria phage T3 OX%3D10759)	skin and flesh	0.450193	0	0	0	1.27607	0
g00120456	Chr1-2	17627355	17631745	-	Similar to GA2OX2: Gibberellin 2-beta-dioxygenase 2 (Pisum sativum OX%3D3888)	flesh	0.192224	0.0374796	0.0280569	0.673828	0.263864	0.0160276
g00120467	Chr1-2	17708021	17708982	-	Similar to DRP3B: Dynamin-related protein 3B (Arabidopsis thaliana OX%3D3702)	skin and flesh	0.22394	1.04422	2.16796	0.113643	1.54744	2.31042
g00120469	Chr1-2	17713292	17713441	+	Similar to LACS1: Long chain acyl-CoA synthetase 1 (Arabidopsis thaliana OX%3D3702)	skin	1.05705	0	0	0	0	0
g00120483	Chr1-2	17838302	17839351	+	Similar to nep1: Aspartic proteinase nepenthesin-1 (Nepenthes gracilis OX%3D150966)	skin	1.24229	2.13318	2.99992	0.0337446	0.0687801	0.102185
g00120500	Chr1-2	17910853	17913582	+	Similar to HCC1: Protein SCO1 homolog 1%2C mitochondrial (Arabidopsis thaliana OX%3D3702)	skin	2.10925	2.80487	4.89746	1.87667	2.60515	3.9125
g00120502	Chr1-2	17914411	17914835	+	Similar to KIN10A: Kinesin-like protein KIN-10A (Arabidopsis thaliana OX%3D3702)	skin and flesh	4.00785	0.60191	14.6157	3.31924	0.210684	18.4391
g00120503	Chr1-2	17915806	17921297	+	Similar to FCA: Flowering time control protein FCA (Arabidopsis thaliana OX%3D3702)	skin and flesh	3.65327	3.86873	8.44302	2.53864	2.85617	6.97976
g00120504	Chr1-2	17922323	17923922	-	Similar to WRKY23: WRKY transcription factor 23 (Arabidopsis thaliana OX%3D3702)	skin and flesh	2.54763	0.863454	5.59235	3.97002	0.68952	1.66278
g00120505	Chr1-2	17936436	17936867	-	Similar to UPB1: Transcription factor UPBEAT1 (Arabidopsis thaliana OX%3D3702)	flesh	0	0	0.039963	0	0	0.280539
g00120508	Chr1-2	17955618	17958542	-	Similar to STS1: Stachyose synthase (Pisum sativum OX%3D3888)	flesh	0.423762	0.216692	0.22065	0.340878	0.140107	0.0215645
g00120509	Chr1-2	17960516	17964174	-	Similar to ndufaf3: NADH dehydrogenase [ubiquinone] 1 alpha subcomplex assembly factor 3 (Xenopus tropicalis OX%3D8364)	skin and flesh	1.17106	1.40645	4.59846	1.12881	1.35995	4.51082
g00120522	Chr1-2	18082884	18085595	+	Similar to D27: Beta-carotene isomerase D27%2C chloroplastic (Arabidopsis thaliana OX%3D3702)	skin and flesh	1.8295	3.05898	4.67115	1.63542	3.86202	4.97633
g00120526	Chr1-2	18103778	18103903	+	Similar to tmem161b: Transmembrane protein 161B (Danio rerio OX%3D7955)	skin	8.03703	0	0	0	0	0
g00120533	Chr1-2	18141880	18142744	+	Similar to At4g10320: Isoleucine--tRNA ligase%2C cytoplasmic (Arabidopsis thaliana OX%3D3702)	skin	0	0	0.257567	0	0	0
g00120537	Chr1-2	18168207	18169076	+	Similar to IML1: Vacuolar membrane-associated protein IML1 (Yarrowia lipolytica (strain CLIB 122 / E 150) OX%3D284591)	skin and flesh	0.783727	0.0704856	3.90295	0.57827	0.0894977	2.37166
g00120538	Chr1-2	18169132	18171403	+	Similar to murA: UDP-N-acetylglucosamine 1-carboxyvinyltransferase (Thermosynechococcus elongatus (strain BP-1) OX%3D197221)	skin and flesh	0.916673	2.72208	2.2753	1.32514	3.83155	3.46814
g00120540	Chr1-2	18175054	18175431	+	Similar to petM: Cytochrome b6-f complex subunit 7 (Fragment) (Spinacia oleracea OX%3D3562)	skin and flesh	2.15217	1.96918	9.95999	0.614898	0	3.35396
g00120542	Chr1-2	18183353	18188431	-	Similar to argS: Arginine--tRNA ligase (Archaeoglobus fulgidus (strain ATCC 49558 / VC-16 / DSM 4304 / JCM 9628 / NBRC 100126) OX%3D224325)	skin and flesh	2.2617	1.06243	4.79702	2.29931	0.961862	5.31675
g00120546	Chr1-2	18197726	18197881	+	Similar to fhs: Formate--tetrahydrofolate ligase (Renibacterium salmoninarum (strain ATCC 33209 / DSM 20767 / JCM 11484 / NBRC 15589 / NCIMB 2235) OX%3D288705)	flesh	0	0	0	2.10876	0	0
g00120548	Chr1-2	18205147	18205648	+	Protein of unknown function	flesh	70.3005	140.553	103.649	73.4584	157.493	119.883
g00120560	Chr1-2	18268681	18272053	-	Similar to ALIS5: ALA-interacting subunit 5 (Arabidopsis thaliana OX%3D3702)	skin and flesh	1.45765	2.09676	4.29073	0.801374	1.66018	4.16068
g00120563	Chr1-2	18279727	18290922	+	Similar to PAO4: Probable polyamine oxidase 4 (Arabidopsis thaliana OX%3D3702)	flesh	1.01852	1.6692	2.06794	0.6108	0.920024	1.84182
g00120565	Chr1-2	18294370	18296475	-	Similar to AAE11: Butyrate--CoA ligase AAE11%2C peroxisomal (Arabidopsis thaliana OX%3D3702)	skin and flesh	0.0358186	0.667775	0.916478	0.0264966	0.111068	0.364079
g00120568	Chr1-2	18356093	18357117	+	Similar to GSTF11: Glutathione S-transferase F11 (Arabidopsis thaliana OX%3D3702)	skin and flesh	156.239	257.929	527.898	37.2805	175.517	467.097
g00120569	Chr1-2	18358703	18359947	-	Similar to At3g23880: F-box/kelch-repeat protein At3g23880 (Arabidopsis thaliana OX%3D3702)	skin and flesh	0.135689	0.45028	0.737743	0.206284	0.652196	0.777131
g00120579	Chr1-2	18457116	18457404	-	Similar to wtf16: Uncharacterized protein wtf16 (Schizosaccharomyces pombe (strain 972 / ATCC 24843) OX%3D284812)	flesh	0	0	0.146878	0	0	0.68091
g00120580	Chr1-2	18468670	18470064	-	Similar to PILS2: Protein PIN-LIKES 2 (Arabidopsis thaliana OX%3D3702)	skin and flesh	3.88082	3.22829	1.79258	4.55093	2.46202	1.68854
g00120585	Chr1-2	18486592	18486741	+	Similar to Asuc_1169: UPF0210 protein Asuc_1169 (Actinobacillus succinogenes (strain ATCC 55618 / 130Z) OX%3D339671)	skin and flesh	0	0	2.8001	0	0	1.33054
g00120590	Chr1-2	18528443	18528643	+	Similar to FAT1: Very long-chain fatty acid transport protein (Saccharomyces cerevisiae (strain ATCC 204508 / S288c) OX%3D559292)	skin	0.891559	0	0	0	0	0
g00120591	Chr1-2	18537503	18537946	-	Similar to OPTC: Opticin (Homo sapiens OX%3D9606)	skin and flesh	0.683428	0.116479	0	0.380475	0	0
g00120598	Chr1-2	18622650	18625556	+	Similar to FBL12: F-box/LRR-repeat protein 12 (Arabidopsis thaliana OX%3D3702)	flesh	1.45944	0.92365	3.07197	1.60559	1.25767	3.51089
g00120599	Chr1-2	18625499	18627591	-	Similar to HAT: Zinc finger BED domain-containing protein DAYSLEEPER (Arabidopsis thaliana OX%3D3702)	skin and flesh	0.400177	0.204691	2.78165	0.3534	0.159414	2.7991
g00120602	Chr1-2	18670929	18671198	-	Similar to ALKBH7: Alpha-ketoglutarate-dependent dioxygenase alkB homolog 7%2C mitochondrial (Homo sapiens OX%3D9606)	skin and flesh	0	0	0.437263	0	0	0.734763
g00120605	Chr1-2	18695009	18699584	-	Similar to SIGB: RNA polymerase sigma factor sigB (Arabidopsis thaliana OX%3D3702)	flesh	2.87367	1.50455	3.81298	1.2477	0.708564	2.76891
g00120611	Chr1-2	18821761	18822091	-	Similar to RNA1 polyprotein (Grapevine fanleaf virus OX%3D12274)	skin and flesh	0.157761	0	0.887786	0.447399	0	0.180971
g00120612	Chr1-2	18826118	18826412	+	Similar to carA: Carbamoyl-phosphate synthase small chain (Nostoc sp. (strain PCC 7120 / SAG 25.82 / UTEX 2576) OX%3D103690)	skin and flesh	3.59167	0	1.86978	0	2.08118	0
g00120614	Chr1-2	18830126	18830521	+	Similar to l(2)03659: Probable multidrug resistance-associated protein lethal(2)03659 (Drosophila melanogaster OX%3D7227)	skin	5.55618	0.829225	1.12624	0.93468	0.511864	0.871562
g00120618	Chr1-2	18857946	18858735	+	Similar to NOP7: Pescadillo homolog (Ajellomyces capsulatus (strain NAm1 / WU24) OX%3D339724)	skin	0	0.471713	0.169815	0	0.156453	0.100928
g00120624	Chr1-2	18895925	18896509	-	Similar to IFNL3: Interferon lambda-3 (Gallus gallus OX%3D9031)	skin and flesh	0.605237	0.585254	0.0305731	0.709645	0.387277	0
g00120625	Chr1-2	18918661	18918885	+	Similar to DBR1: Lariat debranching enzyme (Saccharomyces cerevisiae (strain ATCC 204508 / S288c) OX%3D559292)	flesh	0	0	0	0	0.263622	0
g00120626	Chr1-2	18919886	18921111	-	Similar to hikeshi: Protein Hikeshi (Danio rerio OX%3D7955)	skin and flesh	8.96072	17.7549	23.4036	10.1756	14.777	21.5256
g00120635	Chr1-2	19010056	19014060	+	Similar to PAT04: Probable protein S-acyltransferase 4 (Arabidopsis thaliana OX%3D3702)	skin and flesh	0.142419	0.295636	1.15946	0.0325409	0.0311372	0.511304
g00120636	Chr1-2	19020149	19023105	-	Similar to KINB1: SNF1-related protein kinase regulatory subunit beta-1 (Arabidopsis thaliana OX%3D3702)	flesh	4.66124	3.84383	8.76019	4.25532	3.6914	8.89189
g00120645	Chr1-2	19063319	19068077	-	Similar to HMG-Y-related protein A (Glycine max OX%3D3847)	skin	0.569283	1.21406	2.48339	0.0388611	0	0.118305
g00120653	Chr1-2	19105880	19112703	-	Similar to SPA15: Senescence-associated protein SPA15%2C chloroplastic (Ipomoea batatas OX%3D4120)	skin and flesh	7.10355	6.88869	14.9367	3.96164	4.104	12.4748
g00120657	Chr1-2	19124996	19129545	-	Similar to hbp2: Hemin/hemoglobin-binding protein 2 (Listeria monocytogenes serovar 1/2a (strain ATCC BAA-679 / EGD-e) OX%3D169963)	flesh	1.81136	2.00754	0.968995	1.88483	2.52525	0.750289
g00120664	Chr1-2	19241232	19242112	+	Similar to CAR5: Protein C2-DOMAIN ABA-RELATED 5 (Arabidopsis thaliana OX%3D3702)	skin and flesh	1.89354	2.07788	8.99145	1.94751	3.40682	11.1315
g00120668	Chr1-2	19295090	19297499	+	Similar to CAR5: Protein C2-DOMAIN ABA-RELATED 5 (Arabidopsis thaliana OX%3D3702)	flesh	0.758402	0.468181	0.860885	0.41997	0.219594	1.40903
g00120669	Chr1-2	19300793	19302579	-	Similar to PPD6: PsbP domain-containing protein 6%2C chloroplastic (Arabidopsis thaliana OX%3D3702)	flesh	0.795732	1.23753	1.07864	0.136447	0.114401	0.631039
g00120674	Chr1-2	19320214	19320342	+	Protein of unknown function	skin and flesh	4.97563	0	0	11.6106	0	0
g00120691	Chr1-2	19445543	19451399	+	Similar to At4g09670: Uncharacterized oxidoreductase At4g09670 (Arabidopsis thaliana OX%3D3702)	flesh	8.78537	8.24396	11.6884	4.10624	5.45893	11.3834
g00120692	Chr1-2	19460450	19480037	-	Similar to TAF1: Transcription initiation factor TFIID subunit 1 (Arabidopsis thaliana OX%3D3702)	skin and flesh	1.53795	3.3705	2.94099	1.20931	3.07531	2.85399
g00120694	Chr1-2	19483828	19484274	+	Similar to speA: Biosynthetic arginine decarboxylase (Geobacter metallireducens (strain GS-15 / ATCC 53774 / DSM 7210) OX%3D269799)	skin and flesh	0	0	2.48863	0	0	1.3916
g00120717	Chr1-2	19611079	19611897	-	Similar to PS2: Inorganic pyrophosphatase 1 (Arabidopsis thaliana OX%3D3702)	skin	0.079017	0.550757	0.10169	0.700998	1.25117	0.266452
g00120720	Chr1-2	19631193	19632927	+	Similar to MED30: Mediator of RNA polymerase II transcription subunit 30 (Arabidopsis thaliana OX%3D3702)	skin and flesh	0.301747	0.15531	0	0.0770217	0.410362	0
g00120727	Chr1-2	19679301	19679504	+	Similar to PKD1L3: Polycystic kidney disease protein 1-like 3 (Homo sapiens OX%3D9606)	skin	0	0	0.317942	0	0	0
g00120730	Chr1-2	19704148	19711104	+	Similar to AAR2: Protein AAR2 homolog (Bos taurus OX%3D9913)	skin and flesh	6.35138	5.06784	1.29899	5.54113	4.43451	1.10401
g00120731	Chr1-2	19711287	19712721	+	Similar to ppc: Phosphoenolpyruvate carboxylase (Paraburkholderia xenovorans (strain LB400) OX%3D266265)	skin and flesh	6.17281	4.61949	1.74089	5.22189	3.67084	1.21133
g00120744	Chr1-2	19790648	19790887	+	Similar to rplB: 50S ribosomal protein L2 (Hydrogenovibrio crunogenus (strain XCL-2) OX%3D317025)	flesh	0.465587	0.401547	0.172051	0.242336	0.605668	0.91046
g00120751	Chr1-2	19839600	19851903	+	Similar to nphp3: Nephrocystin-3 (Xenopus laevis OX%3D8355)	skin	0.945071	0.739932	0.338591	0.685708	0.682145	0.439459
g00120759	Chr1-2	19911428	19913100	+	Similar to At2g16710: Iron-sulfur assembly protein IscA-like 1%2C mitochondrial (Arabidopsis thaliana OX%3D3702)	flesh	0.640317	0.331288	0.399278	1.18511	0.168422	1.42166
g00120765	Chr1-2	19988948	19989103	+	Similar to NUDT17: Nudix hydrolase 17%2C mitochondrial (Arabidopsis thaliana OX%3D3702)	skin	5.08585	7.6883	1.2128	1.29992	2.31457	0.973433
g00120781	Chr1-2	20093135	20114168	-	Similar to SPP: Stromal processing peptidase%2C chloroplastic (Pisum sativum OX%3D3888)	flesh	3.55569	3.43333	2.25401	3.32867	3.32186	1.2093
g00120786	Chr1-2	20171283	20171666	+	Similar to mptA2: GTP cyclohydrolase MptA 2 (Methanocella arvoryzae (strain DSM 22066 / NBRC 105507 / MRE50) OX%3D351160)	flesh	0.757443	0.602565	1.12504	0.355589	0.317162	1.22828
g00120800	Chr1-2	20269832	20275355	+	Similar to pyrB: Aspartate carbamoyltransferase (Saccharophagus degradans (strain 2-40 / ATCC 43961 / DSM 17024) OX%3D203122)	skin	0.61189	0	0	0	0	0
g00120814	Chr1-2	20406535	20408822	-	Similar to ovca2: Esterase OVCA2 (Xenopus tropicalis OX%3D8364)	flesh	21.721	14.1589	26.9752	5.40979	8.63551	16.7726
g00120823	Chr1-2	20491681	20492352	-	Similar to MSBP2: Membrane steroid-binding protein 2 (Arabidopsis thaliana OX%3D3702)	skin and flesh	5.6131	8.34249	19.1218	6.3878	9.84295	19.6625
g00120861	Chr1-2	20788146	20790030	+	Similar to At5g07050: WAT1-related protein At5g07050 (Arabidopsis thaliana OX%3D3702)	skin	0.317167	1.13174	0.427811	0.0168888	0.0696986	0.279132
g00120867	Chr1-2	20833213	20833477	+	Similar to DDX23: Probable ATP-dependent RNA helicase DDX23 (Homo sapiens OX%3D9606)	skin	0.878192	1.63891	0	1.12993	1.94279	0.637868
g00120885	Chr1-2	21007554	21007980	+	Similar to ALDH3F1: Aldehyde dehydrogenase family 3 member F1 (Arabidopsis thaliana OX%3D3702)	skin and flesh	0.753199	0	0.163418	0.312685	0	0.923891
g00120888	Chr1-2	21082284	21083714	-	Similar to klhl3: Kelch-like protein 3 (Danio rerio OX%3D7955)	skin and flesh	0.517718	0	0.624495	0.297166	0	0.557735
g00120889	Chr1-2	21086122	21086568	-	Similar to CML23: Probable calcium-binding protein CML23 (Arabidopsis thaliana OX%3D3702)	skin and flesh	7.29979	0	19.1409	6.87144	0	16.7336
g00120894	Chr1-2	21140625	21140882	+	Similar to Nict2: Polcalcin Nic t 2 (Nicotiana tabacum OX%3D4097)	skin and flesh	0.294231	0.702837	0	0.542799	0.154782	0
g00120913	Chr1-2	21241309	21241923	-	Similar to hisZ: ATP phosphoribosyltransferase regulatory subunit (Staphylococcus aureus (strain MW2) OX%3D196620)	skin	0.262119	0	0	0.105808	0	0
g00120917	Chr1-2	21261177	21262944	+	Similar to CRD1: Magnesium-protoporphyrin IX monomethyl ester [oxidative] cyclase%2C chloroplastic (Gossypium hirsutum OX%3D3635)	skin and flesh	3.06208	2.54129	0.53059	1.58731	1.77396	0.346881
g00120918	Chr1-2	21290348	21291621	+	Similar to Dbx1: Homeobox protein DBX1 (Mus musculus OX%3D10090)	skin and flesh	0.506561	0.399587	1.90252	0.231403	0	2.18361
g00120919	Chr1-2	21292136	21292576	+	Similar to RE1: Retrovirus-related Pol polyprotein from transposon RE1 (Arabidopsis thaliana OX%3D3702)	skin and flesh	0.761091	0.175021	0.890777	0.48868	0.117834	0.645799
g00120920	Chr1-2	21293956	21296658	-	Similar to QKY: Protein QUIRKY (Arabidopsis thaliana OX%3D3702)	skin and flesh	0.58067	1.11888	0.0892207	0.860604	1.17431	0.0875037
g00120925	Chr1-2	21353193	21353778	-	Similar to SUMO1: Small ubiquitin-related modifier 1 (Oryza sativa subsp. japonica OX%3D39947)	skin and flesh	0.223299	0	3.6154	0.0684473	0	2.87165
g00120926	Chr1-2	21355325	21359059	-	Similar to rhlB: ATP-dependent RNA helicase RhlB (Aeromonas salmonicida (strain A449) OX%3D382245)	skin and flesh	0.0409931	0	1.24394	0.0381347	0.0411341	0.802317
g00120933	Chr1-2	21417314	21417601	-	Similar to Eif2ak2: Interferon-induced%2C double-stranded RNA-activated protein kinase (Rattus norvegicus OX%3D10116)	skin	0.914915	0.180203	0.677206	0.232195	0.611231	0.355611
g00120946	Chr1-2	21469666	21470022	-	Similar to groL: 60 kDa chaperonin (Amoebophilus asiaticus (strain 5a2) OX%3D452471)	skin and flesh	1.19905	0	0	1.2184	0	0.329881
g00120965	Chr1-2	21691632	21691802	+	Similar to mgtC: Protein MgtC (Salmonella choleraesuis (strain SC-B67) OX%3D321314)	flesh	0	0	0	0	0.984673	0.837637
g00120972	Chr1-2	21729387	21729551	-	Similar to mug132: Meiotically up-regulated gene 132 protein (Schizosaccharomyces pombe (strain 972 / ATCC 24843) OX%3D284812)	skin and flesh	14.9831	3.75483	1.2573	16.877	7.18348	3.51722
g00120974	Chr1-2	21852830	21853318	+	Similar to glmM: Phosphoglucosamine mutase (Blochmannia pennsylvanicus (strain BPEN) OX%3D291272)	skin	0.367871	0	0	0	0	0
g00120976	Chr1-2	21854642	21854806	-	Similar to U84: Protein U84 (Human herpesvirus 7 (strain JI) OX%3D57278)	flesh	0	0	0	2.45751	0	0
g00120977	Chr1-2	21855277	21855492	+	Similar to rpoB: DNA-directed RNA polymerase subunit beta (Ureaplasma urealyticum serovar 10 (strain ATCC 33699 / Western) OX%3D565575)	skin	0.568537	0	0.273912	0.545253	0.274816	0.456948
g00120978	Chr1-2	21856130	21856937	-	Similar to cls-3: Protein CLASP-3 (Caenorhabditis elegans OX%3D6239)	skin	0.549257	0	0	0.518493	1.03929	0.56888
g00120981	Chr1-2	21866918	21874998	+	Similar to ORC1B: Origin of replication complex subunit 1B (Arabidopsis thaliana OX%3D3702)	flesh	0.163026	0	0.0196852	0.291562	0.0240822	0.0170508
g00120983	Chr1-2	21878299	21879031	+	Similar to Non-specific lipid-transfer protein 2 (Prunus armeniaca OX%3D36596)	skin and flesh	130.762	491.37	519.379	80.1069	382.468	519.377
g00120986	Chr1-2	21919172	21919726	-	Similar to IL21: Interleukin-21 (Sus scrofa OX%3D9823)	skin	0.123956	0.154679	0.586101	0.308751	0.233462	0.328569
g00120987	Chr1-2	21941251	21945297	+	Similar to At1g66250: Glucan endo-1%2C3-beta-glucosidase 2 (Arabidopsis thaliana OX%3D3702)	flesh	2.41891	1.28725	1.94146	2.49515	0.989989	3.09719
g00120991	Chr1-2	21963303	21971968	+	Similar to DAGLA: Sn1-specific diacylglycerol lipase alpha (Homo sapiens OX%3D9606)	flesh	1.27917	1.39067	0.816367	2.51868	0.980822	0.974416
g00120994	Chr1-2	21972178	21973167	+	Similar to hemC: Porphobilinogen deaminase (Chlorobaculum tepidum (strain ATCC 49652 / DSM 12025 / NBRC 103806 / TLS) OX%3D194439)	skin	0	0	0.420111	0	0	0
g00120996	Chr1-2	21980694	21991359	-	Similar to GAD1: Glutamate decarboxylase 1 (Arabidopsis thaliana OX%3D3702)	skin	4.28965	8.70162	12.321	5.38715	9.08704	8.22006
g00121010	Chr1-2	22310179	22315259	-	Similar to CS26: S-sulfo-L-cysteine synthase (O-acetyl-L-serine-dependent)%2C chloroplastic (Arabidopsis thaliana OX%3D3702)	skin	2.69961	0.943276	1.74932	1.27134	0.790457	1.38306
g00121023	Chr1-2	22487933	22493303	+	Similar to rplM: 50S ribosomal protein L13 (Paenarthrobacter aurescens (strain TC1) OX%3D290340)	skin	4.24232	9.5296	10.3272	0	0.150276	0.0735245
g00121060	Chr1-2	22855821	22856069	+	Similar to dinB3: DNA polymerase IV 3 (Mesorhizobium japonicum (strain LMG 29417 / CECT 9101 / MAFF 303099) OX%3D266835)	flesh	0.102649	0	0.245877	0.287651	0	0
g00121062	Chr1-2	22857110	22862720	+	Similar to FRS5: Protein FAR1-RELATED SEQUENCE 5 (Arabidopsis thaliana OX%3D3702)	flesh	0.0040433	0	0.232106	0	0	0.275939
g00121111	Chr1-2	23450002	23453953	+	Similar to BACOVA_02659: Beta-glucosidase BoGH3B (Bacteroides ovatus (strain ATCC 8483 / DSM 1896 / JCM 5824 / NCTC 11153) OX%3D411476)	skin	1.58097	2.81201	3.84847	1.31062	2.00341	2.64949
g00121119	Chr1-2	23523231	23523395	-	Similar to glyA: Serine hydroxymethyltransferase (Opitutus terrae (strain DSM 11246 / JCM 15787 / PB90-1) OX%3D452637)	flesh	0	0	0	1.21686	1.44919	0
g00121120	Chr1-2	23537576	23542655	-	Similar to SYP131: Putative syntaxin-131 (Arabidopsis thaliana OX%3D3702)	skin and flesh	1.48814	4.65331	1.9573	1.58913	7.41233	2.05187
g00121122	Chr1-2	23566381	23566689	-	Similar to infB: Translation initiation factor IF-2 (Desulfovibrio vulgaris subsp. vulgaris (strain DP4) OX%3D391774)	skin and flesh	2.15634	1.12295	0.888308	1.85356	1.74989	0.771988
g00121131	Chr1-2	23640440	23641318	-	Similar to sbds: Ribosome maturation protein SBDS (Dictyostelium discoideum OX%3D44689)	flesh	0	0	0	0	0	0.288131
g00121133	Chr1-2	23674551	23674959	-	Similar to rhbA: Diaminobutyrate--2-oxoglutarate aminotransferase (Rhizobium meliloti (strain 1021) OX%3D266834)	skin	0.853661	0.720213	2.47498	1.10071	2.08967	0.951969
g00121134	Chr1-2	23675880	23676005	+	Similar to RH10: DEAD-box ATP-dependent RNA helicase 10 (Arabidopsis thaliana OX%3D3702)	skin and flesh	9.6854	0	0	10.4475	0	0
g00121138	Chr1-2	23696726	23698563	-	Similar to NCBP: Eukaryotic translation initiation factor NCBP (Triticum aestivum OX%3D4565)	skin	6.86281	3.09745	11.3085	5.97715	3.64976	10.318
g00121144	Chr1-2	23778238	23779892	+	Similar to thrB: Homoserine kinase (Synechococcus sp. (strain ATCC 27144 / PCC 6301 / SAUG 1402/1) OX%3D269084)	skin	24.0449	9.45596	16.0693	22.4446	17.9738	23.4549
g00121151	Chr1-2	23795012	23797855	-	Similar to GLUTRBP: Glutamyl-tRNA reductase-binding protein%2C chloroplastic (Arabidopsis thaliana OX%3D3702)	flesh	3.42418	2.41458	6.18946	1.93399	1.62119	5.7892
g00121154	Chr1-2	23848473	23848652	+	Similar to APK3: Adenylyl-sulfate kinase 3 (Arabidopsis thaliana OX%3D3702)	skin and flesh	3.8339	4.93946	32.355	3.48633	4.67369	23.1771
g00121162	Chr1-2	23906648	23908564	+	Similar to GDH1: Glutamate dehydrogenase 1 (Arabidopsis thaliana OX%3D3702)	flesh	0.195507	0.384832	0.228087	0.411637	0.339059	1.25163
g00121175	Chr1-2	24059337	24061066	+	Similar to NDF5: Protein NDH-DEPENDENT CYCLIC ELECTRON FLOW 5 (Arabidopsis thaliana OX%3D3702)	skin and flesh	4.8927	1.60165	1.59616	3.56728	1.43153	1.46047
g00121177	Chr1-2	24064967	24067398	-	Similar to ING2: PHD finger protein ING2 (Arabidopsis thaliana OX%3D3702)	skin and flesh	2.56468	3.2311	6.95969	2.19168	2.99379	7.14259
g00121183	Chr1-2	24107231	24108844	+	Similar to rplN: 50S ribosomal protein L14 (Akkermansia muciniphila (strain ATCC BAA-835 / Muc) OX%3D349741)	skin	0.369003	0.406087	0	0	0	0
g00121190	Chr1-2	24181805	24184135	-	Similar to MYR2: Myb-related protein 2 (Arabidopsis thaliana OX%3D3702)	flesh	0.0543853	0.093383	0.032659	0.0400952	0.0717955	0.512174
g00121202	Chr1-2	24233993	24234232	-	Protein of unknown function	skin	0.329902	0	0	0	0	0
g00121216	Chr1-2	24401702	24401887	-	Similar to PCMP-H49: Pentatricopeptide repeat-containing protein At5g46460%2C mitochondrial (Arabidopsis thaliana OX%3D3702)	flesh	4.68442	7.92007	5.06034	11.3263	5.09105	3.17329
g00121229	Chr1-2	24510025	24517954	+	Similar to MBD4L: Methyl-CpG-binding domain protein 4-like protein (Arabidopsis thaliana OX%3D3702)	skin and flesh	0.284447	0.553471	0	0.444185	0.598691	0.00595837
g00121230	Chr1-2	24520674	24521531	-	Similar to Retrovirus-related Pol polyprotein from transposon TNT 1-94 (Nicotiana tabacum OX%3D4097)	skin and flesh	8.64163	0	1.85508	15.3719	0	2.98423
g00121231	Chr1-2	24524605	24525233	+	Similar to SIP1-2: Aquaporin SIP1-2 (Zea mays OX%3D4577)	skin and flesh	0.307029	0	0.249706	0.804261	0	0.096036
g00128242	Chr1-4	11831456	11832869	+	Similar to lamb4: Laminin subunit beta-4 (Danio rerio OX%3D7955)	skin	6.5638	7.21711	2.65743	4.25091	4.75375	3.23802
g00128253	Chr1-4	11880403	11880746	+	Similar to palB: Calpain-like protease palB/RIM13 (Aspergillus oryzae (strain ATCC 42149 / RIB 40) OX%3D510516)	skin	0.718663	0	0	0	0	0
g00128259	Chr1-4	11914929	11928279	+	Similar to SCAI: Protein SCAI (Homo sapiens OX%3D9606)	flesh	2.4156	3.67851	1.35917	3.11953	3.46249	1.31468
g00128261	Chr1-4	11936175	11936447	-	Similar to NUT1: Mediator of RNA polymerase II transcription subunit 5 (Phaeosphaeria nodorum (strain SN15 / ATCC MYA-4574 / FGSC 10173) OX%3D321614)	skin	0.283643	0	0	0.204416	0	0
g00128264	Chr1-4	11958508	11961222	+	Similar to SAPK2: Serine/threonine-protein kinase SAPK2 (Oryza sativa subsp. indica OX%3D39946)	skin and flesh	29.5404	14.7065	8.87508	31.4836	20.8327	10.2025
g00128265	Chr1-4	11962831	11963737	-	Similar to XIAO: Probable inactive leucine-rich repeat receptor kinase XIAO (Oryza sativa subsp. japonica OX%3D39947)	skin and flesh	0.641993	0	0	0.342621	0	0
g00128269	Chr1-4	11975062	11975325	-	Similar to agap1: Arf-GAP with GTPase%2C ANK repeat and PH domain-containing protein 1 (Xenopus laevis OX%3D8355)	flesh	1.54696	0.788037	1.04588	1.49847	0.614201	1.59479
g00128270	Chr1-4	11975416	11975523	+	Similar to yafW: Antitoxin YafW (Escherichia coli (strain K12) OX%3D83333)	flesh	0	0	0	84.3997	0	0
g00128273	Chr1-4	11984946	11987933	-	Similar to RAB11D: Ras-related protein Rab11D (Nicotiana tabacum OX%3D4097)	flesh	10.5579	18.3719	7.53528	11.4218	23.622	10.2187
g00128274	Chr1-4	11995187	12002825	+	Similar to ABCG11: ABC transporter G family member 11 (Arabidopsis thaliana OX%3D3702)	skin	1.12335	0.773753	3.3078	0.0070559	0.011133	0.0256688
g00128276	Chr1-4	12011792	12015364	+	Similar to ABCG11: ABC transporter G family member 11 (Arabidopsis thaliana OX%3D3702)	skin	2.63	1.75678	13.5417	0.0206091	0.0175694	0.104517
g00128279	Chr1-4	12021219	12025863	+	Similar to PABN3: Polyadenylate-binding protein 3 (Arabidopsis thaliana OX%3D3702)	flesh	1.72202	1.13549	3.50651	1.3888	1.10908	3.11537
g00128281	Chr1-4	12037815	12038349	-	Similar to PER50: Peroxidase 50 (Arabidopsis thaliana OX%3D3702)	skin and flesh	0.29343	0	0	0.251962	0	0.0976103
g00128284	Chr1-4	12053783	12054596	+	Similar to Vicilin GC72-A (Gossypium hirsutum OX%3D3635)	skin	0.774114	1.63795	4.61873	0	0.0467823	0.151491
g00128286	Chr1-4	12061426	12078844	-	Similar to glmS: Glutamine--fructose-6-phosphate aminotransferase [isomerizing] (Streptomyces coelicolor (strain ATCC BAA-471 / A3(2) / M145) OX%3D100226)	skin	4.28746	10.1544	11.676	0	0.0795503	0.0817297
g00128292	Chr1-4	12101953	12104603	-	Similar to FBW2: F-box protein FBW2 (Arabidopsis thaliana OX%3D3702)	skin and flesh	0.236127	0.250691	6.41093	0.316948	0.222867	7.30591
g00128294	Chr1-4	12116449	12116962	+	Similar to EPFL1: EPIDERMAL PATTERNING FACTOR-like protein 1 (Arabidopsis thaliana OX%3D3702)	flesh	3.37139	3.2048	2.77806	0.361501	0	0
g00128298	Chr1-4	12132982	12135550	+	Similar to At4g39970: Haloacid dehalogenase-like hydrolase domain-containing protein At4g39970 (Arabidopsis thaliana OX%3D3702)	flesh	0.792358	0.459792	0.446557	0.494693	0.219384	0.0905413
g00128299	Chr1-4	12136063	12136584	-	Similar to UGT85K5: Linamarin synthase 2 (Manihot esculenta OX%3D3983)	skin and flesh	3.60018	3.85602	9.7522	3.64297	0.538822	8.83108
g00128300	Chr1-4	12136634	12137895	-	Similar to UGT85K5: Linamarin synthase 2 (Manihot esculenta OX%3D3983)	skin and flesh	1.47752	1.46723	4.38852	2.23359	0.488692	4.71418
g00128304	Chr1-4	12144789	12147383	+	Similar to UGT85K5: Linamarin synthase 2 (Manihot esculenta OX%3D3983)	skin	1.71373	0.591907	1.25327	0.230525	0.0586688	0.122402
g00128305	Chr1-4	12147837	12148142	-	Similar to pnp: Polyribonucleotide nucleotidyltransferase (Desulfovibrio desulfuricans (strain ATCC 27774 / DSM 6949) OX%3D525146)	flesh	0	0	0	0.269164	0	0.37245
g00128306	Chr1-4	12149661	12152274	-	Similar to ABHD6: Monoacylglycerol lipase ABHD6 (Bos taurus OX%3D9913)	flesh	1.60882	1.92844	0.710141	2.89454	2.71367	0.832383
g00128307	Chr1-4	12151555	12152148	+	Similar to Bcer98_2682: N-acetyldiaminopimelate deacetylase (Bacillus cytotoxicus (strain DSM 22905 / CIP 110041 / 391-98 / NVH 391-98) OX%3D315749)	skin and flesh	5.32516	4.91978	1.6277	8.23359	7.46037	2.26021
g00128310	Chr1-4	12160722	12161216	+	Similar to Mmc1_0479: Probable transcriptional regulatory protein Mmc1_0479 (Magnetococcus marinus (strain ATCC BAA-1437 / JCM 17883 / MC-1) OX%3D156889)	skin	0	0	0.731573	0	0	0
g00128316	Chr1-4	12190332	12191173	-	Similar to rsmG: Ribosomal RNA small subunit methyltransferase G (Dechloromonas aromatica (strain RCB) OX%3D159087)	skin	0.378913	0	1.10624	2.06183	1.5376	3.07641
g00128317	Chr1-4	12191739	12194350	-	Similar to STOP1: Protein SENSITIVE TO PROTON RHIZOTOXICITY 1 (Arabidopsis thaliana OX%3D3702)	skin and flesh	3.45698	3.8128	9.10563	6.74287	7.23946	13.8803
g00128321	Chr1-4	12232120	12234043	-	Similar to RPL29: 50S ribosomal protein L29%2C chloroplastic (Arabidopsis thaliana OX%3D3702)	flesh	3.63089	2.97346	6.58847	1.67976	2.39678	5.99535
g00128331	Chr1-4	12293430	12297646	-	Similar to dph1: 2-(3-amino-3-carboxypropyl)histidine synthase subunit 1 (Dictyostelium discoideum OX%3D44689)	skin	0.120563	0.627007	0.348656	0.142454	0.319506	0.307354
g00128341	Chr1-4	12333825	12336275	-	Similar to RABH1E: Ras-related protein RABH1e (Arabidopsis thaliana OX%3D3702)	flesh	0.915766	1.07786	0.784004	1.41344	3.12024	1.73968
g00128348	Chr1-4	12355190	12355502	+	Similar to MET3: DNA (cytosine-5)-methyltransferase 3 (Arabidopsis thaliana OX%3D3702)	skin and flesh	0.936521	0	0.218048	0	0.293708	0.444064
g00128351	Chr1-4	12374530	12377673	+	Similar to ANN1: Annexin D1 (Arabidopsis thaliana OX%3D3702)	skin and flesh	62.5993	35.1823	21.3708	58.9814	27.1561	28.9569
g00128352	Chr1-4	12378871	12381827	+	Similar to ANN2: Annexin D2 (Arabidopsis thaliana OX%3D3702)	flesh	51.3243	68.9303	72.7632	36.2832	44.9659	99.0448
g00128358	Chr1-4	12399040	12401436	+	Similar to At5g38730: Pentatricopeptide repeat-containing protein At5g38730 (Arabidopsis thaliana OX%3D3702)	skin and flesh	0.448247	0.130351	0.0271547	0.447723	0.115431	0.0437276
g00128361	Chr1-4	12408513	12409970	+	Similar to GT17: Probable xyloglucan galactosyltransferase GT17 (Arabidopsis thaliana OX%3D3702)	flesh	0.0370437	0.198175	0.320468	0	0.56136	0.0240906
g00128362	Chr1-4	12412348	12412554	-	Similar to At3g57160: Cysteine-rich and transmembrane domain-containing protein B (Arabidopsis thaliana OX%3D3702)	flesh	2.09129	3.38327	2.42336	0	1.30167	0
g00128364	Chr1-4	12420881	12422356	+	Similar to GT17: Probable xyloglucan galactosyltransferase GT17 (Arabidopsis thaliana OX%3D3702)	skin and flesh	2.19543	1.25288	0.200754	2.86218	0.786255	0.154568
g00128368	Chr1-4	12461477	12466098	-	Similar to dnaE: DNA polymerase III subunit alpha (Thermus aquaticus OX%3D271)	skin and flesh	1.03343	0.204826	0.579967	1.23212	0.443104	1.45749
g00128369	Chr1-4	12467270	12468598	-	Similar to col27a1a: Collagen alpha-1(XXVII) chain A (Danio rerio OX%3D7955)	skin and flesh	10.7961	8.10854	4.5845	24.6147	14.8791	7.8897
g00128376	Chr1-4	12509055	12509411	+	Similar to argH: Argininosuccinate lyase (Streptomyces griseus subsp. griseus (strain JCM 4626 / NBRC 13350) OX%3D455632)	skin and flesh	11.7248	6.76197	4.94416	32.8487	8.17039	4.79191
g00128383	Chr1-4	12573324	12573470	-	Similar to HAB2: Protein phosphatase 2C 7 (Arabidopsis thaliana OX%3D3702)	skin	1.46661	0	0	0	0	0
g00128396	Chr1-4	12633189	12638968	+	Similar to ACX2: Acyl-coenzyme A oxidase 2%2C peroxisomal (Arabidopsis thaliana OX%3D3702)	skin and flesh	9.78537	12.3263	23.842	7.34057	10.2939	19.2528
g00128408	Chr1-4	12710585	12712535	-	Similar to UFC: Protein UPSTREAM OF FLC (Arabidopsis thaliana OX%3D3702)	skin and flesh	0.0065555	1.17003	1.1689	0	1.84819	1.36076
g00128418	Chr1-4	12750447	12753852	+	Similar to exgA: Probable glucan 1%2C3-beta-glucosidase A (Emericella nidulans (strain FGSC A4 / ATCC 38163 / CBS 112.46 / NRRL 194 / M139) OX%3D227321)	skin and flesh	1.70081	1.54819	0	0.26862	0.125187	0
g00128425	Chr1-4	12783651	12787216	-	Similar to Inositol-3-phosphate synthase (Sesamum indicum OX%3D4182)	skin and flesh	5.28649	8.10155	17.6788	2.03908	2.68694	12.4357
g00128427	Chr1-4	12793414	12799225	-	Similar to BF2680: Uncharacterized transporter BF2680 (Bacteroides fragilis (strain YCH46) OX%3D295405)	skin and flesh	0.57713	0	0.049107	1.1217	0.0268938	0.0993821
g00128433	Chr1-4	12826327	12826725	+	Similar to ATJ20: Chaperone protein dnaJ 20%2C chloroplastic (Arabidopsis thaliana OX%3D3702)	flesh	0.190626	0.091314	0	1.10702	0.267368	0.173543
g00128453	Chr1-4	12919091	12921840	+	Similar to AAO: L-ascorbate oxidase (Cucurbita maxima OX%3D3661)	skin and flesh	0.0518071	0.365158	0.578645	0.0156454	2.07094	0.0399958
g00128464	Chr1-4	12972974	12973940	-	Similar to HIPP23: Heavy metal-associated isoprenylated plant protein 23 (Arabidopsis thaliana OX%3D3702)	skin and flesh	0.743209	0.210235	0.443441	2.43521	1.3182	0.956215
g00128467	Chr1-4	12981955	12982296	+	Similar to Tdrd5: Tudor domain-containing protein 5 (Rattus norvegicus OX%3D10116)	skin and flesh	1.47484	4.84774	2.2163	1.38335	3.35574	2.8761
g00128474	Chr1-4	13014000	13019994	+	Similar to Tsr3: Ribosome biogenesis protein TSR3 homolog (Mus musculus OX%3D10090)	skin	5.83298	4.81245	2.59518	4.50597	3.39973	2.15693
g00128478	Chr1-4	13047861	13049773	-	Similar to nsrp1: Nuclear speckle splicing regulatory protein 1 (Danio rerio OX%3D7955)	skin and flesh	1.9764	3.5153	4.64797	1.64681	3.05088	4.07517
g00128498	Chr1-4	13158375	13158704	-	Similar to Non-specific lipid-transfer protein AP10 (Helianthus annuus OX%3D4232)	skin and flesh	2.36326	2.0173	0.340104	2.93808	1.47458	1.10961
g00128508	Chr1-4	13207110	13211634	+	Similar to cycY: Thiol:disulfide interchange protein CycY (Rhizobium leguminosarum bv. viciae OX%3D387)	flesh	0.699989	0.671532	1.33762	0.22688	0.614142	0.791689
g00128510	Chr1-4	13217039	13218671	+	Similar to DRT102: DNA damage-repair/toleration protein DRT102 (Arabidopsis thaliana OX%3D3702)	skin and flesh	0.323199	0	0	0.297124	0	0
g00128511	Chr1-4	13235156	13238279	-	Similar to PNS1: Protein PNS1 (Ustilago maydis (strain 521 / FGSC 9021) OX%3D237631)	flesh	3.4979	2.58509	6.52449	0.0230127	0	1.01733
g00128536	Chr1-4	13411977	13413354	+	Similar to Fam227b: Protein FAM227B (Rattus norvegicus OX%3D10116)	skin	12.3287	4.64565	9.65379	10.068	5.22646	9.40129
g00128539	Chr1-4	13422479	13423052	-	Similar to pyrF: Orotidine 5'-phosphate decarboxylase (Caldicellulosiruptor bescii (strain ATCC BAA-1888 / DSM 6725 / Z-1320) OX%3D521460)	skin	0	1.03409	0	0	0.150914	0
g00128547	Chr1-4	13463528	13463734	-	Similar to NTN4: Netrin-4 (Homo sapiens OX%3D9606)	flesh	2.11343	1.423	2.72086	0.59325	0.58646	1.70669
g00128563	Chr1-4	13506687	13510735	-	Similar to SNU71: U1 small nuclear ribonucleoprotein component SNU71 (Lodderomyces elongisporus (strain ATCC 11503 / CBS 2605 / JCM 1781 / NBRC 1676 / NRRL YB-4239) OX%3D379508)	flesh	0.02205	0.154959	0	0	0.257979	0
g00128567	Chr1-4	13527380	13527586	+	Similar to rplO: 50S ribosomal protein L15 (Nostoc sp. (strain PCC 7120 / SAG 25.82 / UTEX 2576) OX%3D103690)	skin	0.283663	0	0	0	0	0
g00128575	Chr1-4	13592025	13592419	+	Similar to priS: DNA primase small subunit PriS (Pyrococcus abyssi (strain GE5 / Orsay) OX%3D272844)	skin and flesh	0	0.319757	0.203626	0.528786	0.123736	0
g00128577	Chr1-4	13595449	13601313	-	Similar to IPMS2: 2-isopropylmalate synthase 2%2C chloroplastic (Arabidopsis thaliana OX%3D3702)	skin and flesh	1.44621	1.9399	3.6323	1.9079	2.05254	4.82184
g00128582	Chr1-4	13615242	13622379	+	Similar to DRG3: Developmentally-regulated G-protein 3 (Arabidopsis thaliana OX%3D3702)	skin and flesh	6.17568	12.8351	12.45	5.6382	16.2721	14.4235
g00128587	Chr1-4	13641784	13643229	+	Similar to UBA2B: UBP1-associated protein 2B (Arabidopsis thaliana OX%3D3702)	skin and flesh	6.5412	8.53516	0.839139	7.37108	5.31735	0.690117
g00128607	Chr1-4	13752407	13756675	+	Similar to PDCD2L: Programmed cell death protein 2-like (Gallus gallus OX%3D9031)	flesh	0.664572	1.33373	0.838315	0.452386	1.15634	0.927753
g00128608	Chr1-4	13760894	13761916	+	Similar to pckG: Phosphoenolpyruvate carboxykinase [GTP] (Thermococcus kodakarensis (strain ATCC BAA-918 / JCM 12380 / KOD1) OX%3D69014)	skin and flesh	4.12953	1.06515	0.106775	0.742316	0.128487	0
g00128613	Chr1-4	13772299	13772676	-	Similar to At5g64816: Uncharacterized protein At5g64816 (Arabidopsis thaliana OX%3D3702)	skin and flesh	5.67621	3.47533	1.56113	3.56308	3.07861	1.34756
g00128615	Chr1-4	13775598	13776550	-	Similar to POLD4: DNA polymerase delta subunit 4 (Bos taurus OX%3D9913)	skin and flesh	4.77348	16.0227	4.70676	3.94984	15.4083	4.87637
g00128616	Chr1-4	13779135	13780602	-	Similar to ATX4: Histone-lysine N-methyltransferase ATX4 (Arabidopsis thaliana OX%3D3702)	skin and flesh	0.717645	0.208735	0.343881	1.08369	0.114427	0.268218
g00128618	Chr1-4	13790859	13793175	-	Similar to WRKY51: Probable WRKY transcription factor 51 (Arabidopsis thaliana OX%3D3702)	skin and flesh	0.610837	1.61525	1.73484	0.85328	2.49306	4.72473
g00128623	Chr1-4	13821229	13821399	-	Similar to DDB_G0293934: Uncharacterized membrane protein DDB_G0293934 (Dictyostelium discoideum OX%3D44689)	skin and flesh	0.485077	0	0.999757	1.61317	0.654973	4.45218
g00128628	Chr1-4	13834627	13838358	-	Similar to RPC25: DNA-directed RNA polymerase III subunit RPC8 (Saccharomyces cerevisiae (strain ATCC 204508 / S288c) OX%3D559292)	skin	1.46978	0.450977	1.39051	0.732675	0.273883	0.692627
g00128631	Chr1-4	13853239	13865681	-	Similar to At1g10490: RNA cytidine acetyltransferase 1 (Arabidopsis thaliana OX%3D3702)	flesh	3.1489	3.43242	1.68093	3.32892	3.47159	1.47235
g00128657	Chr1-4	13987822	13990890	+	Similar to WRKY13: Probable WRKY transcription factor 13 (Arabidopsis thaliana OX%3D3702)	flesh	0.424725	0.996095	1.04265	1.60259	4.78901	6.08791
g00128658	Chr1-4	13991015	13991393	+	Similar to POT3: Potassium transporter 3 (Arabidopsis thaliana OX%3D3702)	flesh	0	0	0	0.44775	1.80282	0.54737
g00128672	Chr1-4	14053073	14053711	-	Similar to proS: Proline--tRNA ligase (Synechococcus sp. (strain CC9605) OX%3D110662)	skin	0.687838	0.123139	0	0	0.173888	0.111605
g00128688	Chr1-4	14148511	14148945	-	Similar to ETR1: Ethylene receptor (Prunus persica OX%3D3760)	skin and flesh	4.94338	13.8662	9.04008	2.47145	6.72065	10.7274
g00128690	Chr1-4	14156544	14156903	+	Similar to RGF9: Root meristem growth factor 9 (Arabidopsis thaliana OX%3D3702)	skin	0.253885	1.10721	0.660923	0	0	0.242768
g00128691	Chr1-4	14158980	14159210	+	Similar to BHLH60: Transcription factor bHLH60 (Arabidopsis thaliana OX%3D3702)	skin and flesh	4.76473	3.51512	0.990165	3.62926	2.46696	0.64591
g00128701	Chr1-4	14189071	14190406	-	Similar to endOF1: Endo-beta-N-acetylglucosaminidase F1 (Elizabethkingia meningoseptica OX%3D238)	flesh	0.88087	0.911311	1.14963	0.323788	0.583523	1.23405
g00128702	Chr1-4	14190869	14196349	+	Similar to RPN5A: 26S proteasome non-ATPase regulatory subunit 12 homolog A (Arabidopsis thaliana OX%3D3702)	flesh	6.31065	5.66834	3.95737	6.72868	5.57872	2.79955
g00128703	Chr1-4	14197554	14197925	-	Similar to ZFY: Zinc finger Y-chromosomal protein (Gorilla gorilla gorilla OX%3D9595)	skin and flesh	1.20091	1.5862	0.159248	1.5809	0.763495	0.0685363
g00128704	Chr1-4	14198640	14199137	-	Similar to ABR1: Ethylene-responsive transcription factor ABR1 (Arabidopsis thaliana OX%3D3702)	flesh	0.447541	0.97988	0.176222	0.625428	0.183299	0.154302
g00128709	Chr1-4	14217332	14217793	-	Similar to KCNT2: Potassium channel subfamily T member 2 (Homo sapiens OX%3D9606)	skin and flesh	0.111571	0.607205	0.340958	0	0.436853	0.135334
g00128727	Chr1-4	14301698	14302339	-	Similar to At3g05500: REF/SRPP-like protein At3g05500 (Arabidopsis thaliana OX%3D3702)	skin and flesh	1.08346	1.03312	2.86559	1.75279	0.255351	0.65012
g00128748	Chr1-4	14388023	14391467	+	Similar to MO3: Monooxygenase 3 (Arabidopsis thaliana OX%3D3702)	skin and flesh	1.10178	0.500207	0.119876	0.0746341	1.19834	0.0655019
g00128769	Chr1-4	14512594	14512962	+	Similar to atpD: ATP synthase subunit beta (Geobacillus sp. (strain WCH70) OX%3D471223)	skin and flesh	0.757915	0.477442	4.24191	0.817181	0.767062	2.21165
g00128798	Chr1-4	14684609	14685085	-	Similar to Tlr4: Toll-like receptor 4 (Rattus norvegicus OX%3D10116)	flesh	0	0	0	0.275552	0	0
g00128799	Chr1-4	14685536	14686024	-	Similar to DLC1: Rho GTPase-activating protein 7 (Canis lupus familiaris OX%3D9615)	skin and flesh	0.624007	0	0.446103	0	0	0.3569
g00128801	Chr1-4	14689168	14689395	+	Similar to puf: Ubiquitin carboxyl-terminal hydrolase puf (Drosophila melanogaster OX%3D7227)	skin and flesh	1.01767	0	1.92414	1.00411	0	1.4558
g00128806	Chr1-4	14703451	14703896	+	Similar to lptD: LPS-assembly protein LptD (Pseudoalteromonas atlantica (strain T6c / ATCC BAA-1087) OX%3D342610)	flesh	0.927498	1.04004	1.93071	0.875665	0.699961	2.17471
g00128823	Chr1-4	14786435	14790815	-	Similar to FAS2: Chromatin assembly factor 1 subunit FAS2 (Arabidopsis thaliana OX%3D3702)	skin	4.17328	11.4527	3.39219	8.48033	13.6596	4.83952
g00128824	Chr1-4	14797542	14798096	-	Similar to C/VIF2: Cell wall / vacuolar inhibitor of fructosidase 2 (Arabidopsis thaliana OX%3D3702)	skin and flesh	0.200587	0.69419	0.167662	0.256694	1.20294	0.13921
g00128832	Chr1-4	14828869	14837616	+	Similar to OFUT38: O-fucosyltransferase 38 (Arabidopsis thaliana OX%3D3702)	skin and flesh	1.59544	0.591735	2.30551	1.79142	0.764442	2.90305
g00128859	Chr1-4	14958076	14963949	-	Similar to CALS9: Callose synthase 9 (Arabidopsis thaliana OX%3D3702)	flesh	1.12468	0.479321	1.50178	0.594501	0.769693	2.05039
g00128860	Chr1-4	14965507	14967803	-	Similar to TT10: Laccase-15 (Arabidopsis thaliana OX%3D3702)	skin	3.74113	9.70782	7.39383	0.443789	0.622346	1.03054
g00128863	Chr1-4	14977868	14984319	+	Similar to MAIN: Protein MAINTENANCE OF MERISTEMS (Arabidopsis thaliana OX%3D3702)	skin and flesh	2.8142	2.80207	0.659233	2.75561	2.79719	0.692491
g00128866	Chr1-4	14994412	14997099	-	Similar to FRS5: Protein FAR1-RELATED SEQUENCE 5 (Arabidopsis thaliana OX%3D3702)	skin and flesh	0.975808	0.0842921	0	1.05897	0.12722	0
g00128877	Chr1-4	15027341	15031381	+	Similar to RABC1: Ras-related protein RABC1 (Arabidopsis thaliana OX%3D3702)	skin	1.52351	1.07718	0.583355	1.56474	1.58483	0.659387
g00128884	Chr1-4	15055155	15055397	-	Similar to ste6: Protein ste6 (Schizosaccharomyces pombe (strain 972 / ATCC 24843) OX%3D284812)	skin and flesh	0	0	1.04184	0.177363	0	2.05323
g00128889	Chr1-4	15081813	15085443	-	Similar to At5g09300: 2-oxoisovalerate dehydrogenase subunit alpha 2%2C mitochondrial (Arabidopsis thaliana OX%3D3702)	flesh	5.5064	8.16681	8.44663	4.20001	5.43403	10.2502
g00128897	Chr1-4	15115797	15125915	-	Similar to HDA14: Histone deacetylase 14 (Arabidopsis thaliana OX%3D3702)	skin	0.881311	1.27727	0.166558	0.166111	0.392277	0.040944
g00128898	Chr1-4	15135314	15136810	+	Similar to ABCG5: ABC transporter G family member 5 (Arabidopsis thaliana OX%3D3702)	skin	0.296784	0.895209	0.0942053	0.0379551	0	0.0373169
g00128899	Chr1-4	15138515	15139386	+	Similar to carB: Carbamoyl-phosphate synthase large chain (Staphylococcus haemolyticus (strain JCSC1435) OX%3D279808)	skin and flesh	0.141156	0.386512	0.698174	0.095165	0.687211	0.0649427
g00128901	Chr1-4	15147862	15151434	-	Similar to acr3: Arsenical-resistance protein Acr3 (Corynebacterium glutamicum (strain ATCC 13032 / DSM 20300 / JCM 1318 / LMG 3730 / NCIMB 10025) OX%3D196627)	skin and flesh	3.53072	0.114719	1.50442	2.81936	0	2.08753
g00128908	Chr1-4	15182945	15194666	-	Similar to purH: Bifunctional purine biosynthesis protein PurH (Listeria monocytogenes serotype 4b (strain F2365) OX%3D265669)	skin and flesh	6.13894	6.56498	1.17	5.37496	5.60468	0.914594
g00128919	Chr1-4	15225551	15225673	-	Similar to yfjP: Uncharacterized protein YfjP (Escherichia coli (strain K12) OX%3D83333)	flesh	0	0	0	0	12.3465	0
g00128925	Chr1-4	15245992	15261149	+	Similar to POLD1: DNA polymerase delta catalytic subunit (Oryza sativa subsp. japonica OX%3D39947)	skin	0.421737	1.16316	0.762574	0.931822	0.800965	0.884097
g00128940	Chr1-4	15326936	15327238	-	Similar to XOO4050: Probable lipid kinase YegS-like (Xanthomonas oryzae pv. oryzae (strain KACC10331 / KXO85) OX%3D291331)	skin and flesh	1.22244	1.52673	0	2.83341	2.09865	0
g00128946	Chr1-4	15355096	15358438	+	Similar to RPA12: DNA-directed RNA polymerase I subunit RPA12 (Saccharomyces cerevisiae (strain ATCC 204508 / S288c) OX%3D559292)	skin and flesh	0.65863	1.69262	7.50151	0.78319	1.62366	7.8998
g00128947	Chr1-4	15359104	15360087	-	Similar to At3g20650: mRNA cap guanine-N7 methyltransferase 1 (Arabidopsis thaliana OX%3D3702)	skin and flesh	0	0	0.32049	0	0	0.290452
g00128958	Chr1-4	15387616	15388596	-	Similar to At3g20650: mRNA cap guanine-N7 methyltransferase 1 (Arabidopsis thaliana OX%3D3702)	skin and flesh	0.297423	0.191651	1.60508	0.288072	0.0995585	1.6998
g00128963	Chr1-4	15418244	15418492	+	Similar to farsa-b: Phenylalanine--tRNA ligase alpha subunit B (Xenopus laevis OX%3D8355)	skin	0	0	0.4209	0	0	0
g00128965	Chr1-4	15427326	15427793	+	Similar to VIPP1: Membrane-associated protein VIPP1%2C chloroplastic (Arabidopsis thaliana OX%3D3702)	skin and flesh	3.74604	0	0	3.88939	0	0
g00128973	Chr1-4	15481076	15485001	+	Similar to KIWI: RNA polymerase II transcriptional coactivator KIWI (Arabidopsis thaliana OX%3D3702)	flesh	3.82883	5.48407	6.49875	1.76415	2.98423	4.33231
g00128978	Chr1-4	15519048	15521223	+	Similar to PYM: Protein POLYCHOME (Arabidopsis thaliana OX%3D3702)	flesh	0.327775	0.0842504	0.135823	0.560213	0.200484	0.149823
g00128980	Chr1-4	15522925	15526995	-	Similar to PAD4: Lipase-like PAD4 (Arabidopsis thaliana OX%3D3702)	flesh	0.675574	0.393776	0.395238	1.14895	0.905995	0.251715
g00128981	Chr1-4	15540507	15542822	+	Similar to Rapgef2: Rap guanine nucleotide exchange factor 2 (Mus musculus OX%3D10090)	flesh	1.34603	0.614363	0.829645	2.5339	1.1813	0.466682
g00128984	Chr1-4	15564937	15565221	+	Similar to Isocitrate dehydrogenase [NADP]%2C chloroplastic (Fragment) (Medicago sativa OX%3D3879)	skin	0.402907	0	0.381957	0.155425	0	0
g00128988	Chr1-4	15570133	15570372	+	Similar to CP1: Cathepsin B-like CP1 (Giardia intestinalis OX%3D5741)	skin and flesh	2.36397	0	0	0.807485	0	0
g00128996	Chr1-4	15630227	15630596	+	Similar to inpA: Nonribosomal peptide synthase inpA (Emericella nidulans (strain FGSC A4 / ATCC 38163 / CBS 112.46 / NRRL 194 / M139) OX%3D227321)	skin	0.38626	0.223584	0	0	0	0
g00129012	Chr1-4	15688605	15690120	+	Similar to nscA: Non-reducing polyketide synthase nscA (Neosartorya fumigata (strain ATCC MYA-4609 / Af293 / CBS 101355 / FGSC A1100) OX%3D330879)	skin and flesh	1.31271	0.305256	0.764785	1.56677	0.498486	0.739433
g00129017	Chr1-4	15729860	15730458	-	Similar to Mrps23: 28S ribosomal protein S23%2C mitochondrial (Mus musculus OX%3D10090)	skin and flesh	4.30774	9.76864	0	5.62702	11.665	0.394693
g00129018	Chr1-4	15731278	15731751	-	Similar to dph3: Diphthamide biosynthesis protein 3 (Schizosaccharomyces pombe (strain 972 / ATCC 24843) OX%3D284812)	skin and flesh	0.601178	1.0125	7.08897	0.78452	1.14502	6.66716
g00129019	Chr1-4	15732437	15732691	-	Similar to ICMEL1: Probable isoprenylcysteine alpha-carbonyl methylesterase ICMEL1 (Arabidopsis thaliana OX%3D3702)	skin and flesh	0.596136	0	0	1.25049	0.38296	0.552253
g00129023	Chr1-4	15754174	15754401	-	Similar to PTI5: Pathogenesis-related genes transcriptional activator PTI5 (Solanum lycopersicum OX%3D4081)	skin	0.557214	0	0.803684	0.426549	0.284969	0.200008
g00129026	Chr1-4	15776088	15776477	-	Similar to mtnN: 5'-methylthioadenosine/S-adenosylhomocysteine nucleosidase (Staphylococcus saprophyticus subsp. saprophyticus (strain ATCC 15305 / DSM 20229) OX%3D342451)	skin and flesh	1.57635	1.97262	0.269388	1.60127	1.51299	0.363133
g00129033	Chr1-4	15827080	15831606	+	Similar to ASP1: Aspartic proteinase Asp1 (Oryza sativa subsp. japonica OX%3D39947)	flesh	12.9632	13.2707	6.42133	15.2188	15.0107	7.27531
g00129034	Chr1-4	15831978	15833753	+	Similar to HAPLN1: Hyaluronan and proteoglycan link protein 1 (Bos taurus OX%3D9913)	skin and flesh	2.42425	1.21093	0.863071	1.24817	1.45183	0.3365
g00080453	Chr2-1	18854157	18854375	+	Similar to aroC: Chorismate synthase (Acidithiobacillus ferrooxidans (strain ATCC 53993) OX%3D380394)	skin and flesh	1.0864	0	0.322487	0.913437	0	0.253318
g00080460	Chr2-1	18892425	18892550	+	Protein of unknown function	flesh	0	0	0	0	0	8.0508
g00080469	Chr2-1	18970614	18976317	+	Similar to Mfsd14b: Hippocampus abundant transcript-like protein 1 (Mus musculus OX%3D10090)	flesh	3.74537	3.57618	2.40269	3.27028	1.44521	2.37159
g00080481	Chr2-1	19017444	19026983	+	Similar to STY46: Serine/threonine-protein kinase STY46 (Arabidopsis thaliana OX%3D3702)	flesh	1.28437	1.22512	0.530324	1.78932	1.78729	0.594828
g00080482	Chr2-1	19035255	19035603	+	Protein of unknown function	skin	0	0	0.397473	0	0.143113	0.110513
g00080483	Chr2-1	19046387	19046854	+	Similar to PELPK1: Protein PELPK1 (Arabidopsis thaliana OX%3D3702)	skin and flesh	17.8629	86.56	28.7651	0.0974943	2.91656	0.301587
g00080484	Chr2-1	19047362	19047697	-	Similar to leuB: 3-isopropylmalate dehydrogenase (Corynebacterium aurimucosum (strain ATCC 700975 / DSM 44827 / CN-1) OX%3D548476)	flesh	2.56243	1.81309	5.1703	1.28355	1.24709	5.48292
g00080490	Chr2-1	19083647	19083775	+	Protein of unknown function	skin	0	8.91993	0	0	0	0
g00080492	Chr2-1	19091419	19091628	-	Similar to rnf157: E3 ubiquitin ligase Rnf157 (Xenopus laevis OX%3D8355)	skin	0	0	0.269782	0.175995	0	0.206661
g00080493	Chr2-1	19091722	19091986	+	Similar to lgrC: Linear gramicidin synthase subunit C (Brevibacillus parabrevis OX%3D54914)	skin	0	0.723653	0	0	0	0.196858
g00080508	Chr2-1	19136788	19141025	-	Similar to L-ascorbate oxidase homolog (Nicotiana tabacum OX%3D4097)	skin and flesh	0.371471	1.04081	0.300125	1.66618	0.572191	0.392427
g00080515	Chr2-1	19178001	19178812	-	Similar to AATL1: Lysine histidine transporter-like 8 (Arabidopsis thaliana OX%3D3702)	flesh	0.0588215	0.0871143	0	0.424175	0.242876	0
g00080516	Chr2-1	19179511	19182659	-	Similar to AATL1: Lysine histidine transporter-like 8 (Arabidopsis thaliana OX%3D3702)	skin	0.779357	0.742184	3.24229	0	0.0506237	0.071613
g00080522	Chr2-1	19233963	19234778	-	Similar to lancl1: Glutathione S-transferase LANCL1 (Danio rerio OX%3D7955)	skin	0.686338	0.146695	0.19799	0.381705	0.117563	0.182263
g00080533	Chr2-1	19279026	19283703	-	Similar to EAF1: Chromatin modification-related protein EAF1 (Saccharomyces cerevisiae (strain ATCC 204508 / S288c) OX%3D559292)	skin and flesh	1.25847	0.269156	1.60407	1.05365	0.523446	0.145669
g00080535	Chr2-1	19336980	19339724	-	Similar to ycf39: Uncharacterized protein ycf39 (Cyanophora paradoxa OX%3D2762)	flesh	1.44456	1.25039	2.41251	0.191528	0.0602105	1.03271
g00080542	Chr2-1	19439886	19441860	-	Similar to FMO1: Probable flavin-containing monooxygenase 1 (Arabidopsis thaliana OX%3D3702)	skin	1.31088	4.1039	3.36518	0.00549447	0.124939	0.0379983
g00080546	Chr2-1	19452199	19452556	-	Similar to mnmG: tRNA uridine 5-carboxymethylaminomethyl modification enzyme MnmG (Pseudomonas fluorescens (strain Pf0-1) OX%3D205922)	skin and flesh	1.4229	0.728322	0.180956	1.22133	1.16141	0
g00080562	Chr2-1	19511724	19515013	+	Similar to PUB15: U-box domain-containing protein 15 (Arabidopsis thaliana OX%3D3702)	skin and flesh	0.941597	0.514308	0.26062	2.11597	1.2932	0.774778
g00080563	Chr2-1	19521094	19523534	+	Similar to DLO2: Protein DMR6-LIKE OXYGENASE 2 (Arabidopsis thaliana OX%3D3702)	flesh	1.72189	1.3306	3.51484	1.19331	0.988415	2.6978
g00080573	Chr2-1	19606088	19606526	+	Similar to glyS: Glycine--tRNA ligase beta subunit (Magnetospirillum magneticum (strain AMB-1 / ATCC 700264) OX%3D342108)	skin	0.29033	0	0	0	0	0
g00080575	Chr2-1	19611074	19612710	-	Similar to MT4B: Metallothionein-like protein 4B (Arabidopsis thaliana OX%3D3702)	flesh	7.54526	13.3419	4.37697	0	0.254903	0
g00080578	Chr2-1	19621705	19622559	-	Similar to EXL5: Protein EXORDIUM-like 5 (Arabidopsis thaliana OX%3D3702)	skin and flesh	9.81871	14.6178	27.5035	20.6574	25.4705	60.8681
g00080586	Chr2-1	19696240	19696473	+	Similar to DDB_G0272014: Aromatic amino acid aminotransferase DDB_G0272014 (Dictyostelium discoideum OX%3D44689)	skin	10.1647	11.7811	3.71032	10.8168	18.2242	9.65683
g00080597	Chr2-1	19747462	19748385	+	Similar to RE1: Retrovirus-related Pol polyprotein from transposon RE1 (Arabidopsis thaliana OX%3D3702)	flesh	0.478923	0.19955	0.24291	0.39756	0.2803	0.0383058
g00080600	Chr2-1	19761574	19762006	+	Similar to CRMB1: Soluble TNF receptor II (Camelpox virus (strain CMS) OX%3D203172)	skin	0.350569	0.623912	0	0	0.0928223	0
g00080601	Chr2-1	19763984	19764199	+	Similar to galK: Galactokinase (Roseiflexus sp. (strain RS-1) OX%3D357808)	skin and flesh	169.469	17.1405	67.4013	339.268	12.6157	102.012
g00080619	Chr2-1	19849289	19849790	+	Similar to Psyc_0056: Putative pre-16S rRNA nuclease (Psychrobacter arcticus (strain DSM 17307 / 273-4) OX%3D259536)	skin and flesh	0	0.44026	0.306674	0	0.301613	0
g00080620	Chr2-1	19850987	19851190	-	Similar to At4g23740: Probable inactive receptor kinase At4g23740 (Arabidopsis thaliana OX%3D3702)	flesh	0.754165	0.50343	0.391667	0.190995	0.750653	0
g00080628	Chr2-1	19888266	19890465	+	Similar to PCMP-H44: Pentatricopeptide repeat-containing protein At2g03880%2C mitochondrial (Arabidopsis thaliana OX%3D3702)	flesh	0.525883	0.940001	0.323603	0.851068	0.289417	0.401139
g00080632	Chr2-1	19897695	19899553	+	Similar to mnmE: tRNA modification GTPase MnmE (Pectobacterium atrosepticum (strain SCRI 1043 / ATCC BAA-672) OX%3D218491)	flesh	0.274387	0.323585	0.0534543	0.609121	0.266822	0.0197351
g00080637	Chr2-1	19947405	19948682	-	Similar to HMGR: 3-hydroxy-3-methylglutaryl-coenzyme A reductase (Nicotiana sylvestris OX%3D4096)	skin and flesh	2.4095	3.83552	5.58891	3.73287	3.87695	11.3762
g00080638	Chr2-1	19955581	19956861	-	Similar to HMG2: 3-hydroxy-3-methylglutaryl-coenzyme A reductase 2 (Gossypium hirsutum OX%3D3635)	skin	0.225138	0.499945	1.19169	0.305692	0.357485	0.58986
g00080641	Chr2-1	19983742	19985088	-	Similar to HMG2: 3-hydroxy-3-methylglutaryl-coenzyme A reductase 2 (Gossypium hirsutum OX%3D3635)	skin	0.0953129	0.138795	1.40728	0.0626575	0.342206	0.327536
g00080643	Chr2-1	20013071	20014417	+	Similar to HMG2: 3-hydroxy-3-methylglutaryl-coenzyme A reductase 2 (Gossypium hirsutum OX%3D3635)	skin and flesh	0	0.109765	1.3726	0.0369081	0.715699	0.069726
g00080646	Chr2-1	20032838	20034613	+	Similar to HMG2: 3-hydroxy-3-methylglutaryl-coenzyme A reductase 2 (Gossypium hirsutum OX%3D3635)	skin and flesh	2.56086	6.63923	4.00732	3.29398	7.35278	6.14763
g00080656	Chr2-1	20122075	20122911	+	Similar to At1g60420: Probable nucleoredoxin 1 (Arabidopsis thaliana OX%3D3702)	flesh	0.0752064	0	0.0572828	0.109524	0.348438	0.601392
g00080668	Chr2-1	20166788	20175286	-	Similar to PHOT2: Phototropin-2 (Arabidopsis thaliana OX%3D3702)	skin	0.851261	0.23357	0.894808	0.201972	0.101141	0.0989883
g00080669	Chr2-1	20176868	20177059	-	Similar to engB: Probable GTP-binding protein EngB (Polaromonas sp. (strain JS666 / ATCC BAA-500) OX%3D296591)	flesh	0	0	0	0	0.455827	0
g00080680	Chr2-1	20235101	20235468	-	Similar to tx: Helix-loop-helix protein delilah (Drosophila melanogaster OX%3D7227)	skin and flesh	1.18535	0.42183	0	0.147398	1.41287	0
g00080707	Chr2-1	20370583	20372678	+	Similar to yif1b-a: Protein YIF1B-A (Xenopus laevis OX%3D8355)	skin and flesh	0.981794	0.787891	2.28701	0.964832	1.60637	2.90022
g00080711	Chr2-1	20378566	20379192	-	Similar to myoA: Myosin-1 (Aspergillus oryzae (strain ATCC 42149 / RIB 40) OX%3D510516)	skin and flesh	0.628157	0.467133	0.103354	1.37803	0.274829	0.0591033
g00080714	Chr2-1	20388389	20388517	+	Similar to pepA: Probable cytosol aminopeptidase (Synechococcus sp. (strain ATCC 27264 / PCC 7002 / PR-6) OX%3D32049)	flesh	44.8337	33.864	58.2484	44.735	8.59517	51.9019
g00080717	Chr2-1	20399912	20401667	+	Similar to FRS5: Protein FAR1-RELATED SEQUENCE 5 (Arabidopsis thaliana OX%3D3702)	skin and flesh	0.293779	0.135532	0.0085456	0.325041	0.178586	0.00938763
g00080718	Chr2-1	20401772	20403700	-	Similar to At3g25440: Uncharacterized CRM domain-containing protein At3g25440%2C chloroplastic (Arabidopsis thaliana OX%3D3702)	skin and flesh	0.360976	0.348912	0	0.290335	0.279653	0
g00080721	Chr2-1	20409862	20410332	-	Similar to CML3: Calmodulin-like protein 3 (Arabidopsis thaliana OX%3D3702)	skin	0.0418833	0.089411	0.348055	0.0460827	0	0
g00080729	Chr2-1	20450502	20454328	-	Similar to CBP1: Serine carboxypeptidase 1 (Oryza sativa subsp. japonica OX%3D39947)	flesh	2.92444	3.70511	5.58884	1.05968	1.43956	2.96305
g00080738	Chr2-1	20510136	20510651	-	Similar to IBH1: Transcription factor IBH1 (Arabidopsis thaliana OX%3D3702)	flesh	12.4974	8.23893	24.9972	7.68228	2.63104	33.1531
g00080739	Chr2-1	20514822	20515884	-	Similar to IBH1: Transcription factor IBH1 (Arabidopsis thaliana OX%3D3702)	skin and flesh	3.50044	3.86063	7.51323	2.92764	1.54836	6.10533
g00080749	Chr2-1	20548158	20548334	-	Similar to DIR1: Putative lipid-transfer protein DIR1 (Arabidopsis thaliana OX%3D3702)	skin and flesh	2.28162	0	1.75329	0	0	2.00156
g00080751	Chr2-1	20562926	20563650	+	Similar to Cyp8b1: 7-alpha-hydroxycholest-4-en-3-one 12-alpha-hydroxylase (Mus musculus OX%3D10090)	flesh	0.0794247	0.106419	0.183439	0.0320401	0.0685127	0.395379
g00080753	Chr2-1	20570017	20571047	+	Similar to Cep76: Centrosomal protein of 76 kDa (Mus musculus OX%3D10090)	skin and flesh	0.900617	0	0.238319	0	0	0.392065
g00080764	Chr2-1	20635772	20637359	-	Similar to Dctpp1: dCTP pyrophosphatase 1 (Rattus norvegicus OX%3D10116)	skin	7.61557	11.1377	15.8697	0.220171	0.395004	0.31771
g00080775	Chr2-1	20734923	20735663	-	Similar to AIR12: Auxin-induced in root cultures protein 12 (Arabidopsis thaliana OX%3D3702)	skin and flesh	147.591	263.313	4.90258	148.297	331.076	2.9467
g00080776	Chr2-1	20736180	20736581	+	Similar to csg1: Cell surface glycoprotein (Haloarcula marismortui (strain ATCC 43049 / DSM 3752 / JCM 8966 / VKM B-1809) OX%3D272569)	flesh	0.350365	0.176841	0.0966647	1.5313	1.25572	0.138328
g00080777	Chr2-1	20741638	20743992	-	Similar to NPF4.2: Protein NRT1/ PTR FAMILY 4.2 (Arabidopsis thaliana OX%3D3702)	skin and flesh	3.8203	5.69433	1.36415	6.52207	13.1688	0.453065
g00080783	Chr2-1	20761324	20763188	-	Similar to OXI1: Serine/threonine-protein kinase OXI1 (Arabidopsis thaliana OX%3D3702)	skin and flesh	1.27676	4.37362	0.732426	2.29547	5.36269	0.893897
g00080894	Chr2-1	21255623	21258782	+	Similar to PAP15: Purple acid phosphatase 15 (Arabidopsis thaliana OX%3D3702)	flesh	3.81331	3.52349	2.19998	8.33409	7.26029	2.93607
g00080895	Chr2-1	21259464	21260507	-	Similar to LUL3: Probable E3 ubiquitin-protein ligase LUL3 (Arabidopsis thaliana OX%3D3702)	flesh	0.462649	1.09938	0.361973	0.5657	1.59045	0.915648
g00080906	Chr2-1	21340445	21340975	-	Similar to Msln: Mesothelin (Mus musculus OX%3D10090)	skin and flesh	3.27038	2.66097	0.563642	3.34896	2.07042	0.573825
g00080913	Chr2-1	21376538	21379099	-	Similar to MYOB2: Myosin-binding protein 2 (Arabidopsis thaliana OX%3D3702)	skin and flesh	1.24278	1.19684	0.303806	1.28457	1.09115	0.278207
g00080917	Chr2-1	21406559	21407910	+	Similar to Cytochrome b5 (Nicotiana tabacum OX%3D4097)	flesh	1.4265	0.612006	0.812001	1.07461	0.392589	0.620456
g00080928	Chr2-1	21478236	21478418	+	Similar to dnaJ: Chaperone protein DnaJ (Francisella philomiragia subsp. philomiragia (strain ATCC 25017) OX%3D484022)	skin and flesh	0	0	0.364503	0	0	0.35854
g00080930	Chr2-1	21495062	21495223	+	Similar to gltX1: Glutamate--tRNA ligase 1 (Helicobacter pylori (strain J99 / ATCC 700824) OX%3D85963)	skin and flesh	1.75133	4.04998	6.44892	0	1.54688	0.85438
g00080931	Chr2-1	21497843	21498229	+	Similar to At5g24010: Probable receptor-like protein kinase At5g24010 (Arabidopsis thaliana OX%3D3702)	flesh	0	0	0	0	0	0.510143
g00080935	Chr2-1	21517803	21518117	-	Similar to CLE44: CLAVATA3/ESR (CLE)-related protein 44 (Arabidopsis thaliana OX%3D3702)	skin and flesh	5.92246	10.9608	30.3303	11.445	12.7163	37.1993
g00080937	Chr2-1	21532455	21533034	+	Similar to Exo-alpha-bergamotene synthase (Lavandula angustifolia OX%3D39329)	skin	0.102912	0.482144	0.0573623	0.260196	0.268246	0.0993898
g00080947	Chr2-1	21626903	21629674	-	Similar to SDI1: Protein SULFUR DEFICIENCY-INDUCED 1 (Arabidopsis thaliana OX%3D3702)	skin and flesh	3.69069	8.2316	1.74243	0.515306	1.51329	0.189411
g00080953	Chr2-1	21661755	21661970	+	Similar to rbsK/rbiA: Bifunctional ribokinase/ribose-5-phosphate isomerase A (Lactobacillus sanfranciscensis (strain ATCC 27651 / DSM 20451 / JCM 5668 / KCTC 3205 / NCIMB 702811 / NRRL B-3934 / L-12) OX%3D1423800)	flesh	5.70883	9.95279	7.50173	3.1405	4.83991	8.78752
g00080954	Chr2-1	21662061	21662555	+	Similar to HIDM: 2-hydroxyisoflavanone dehydratase (Glycyrrhiza echinata OX%3D46348)	flesh	11.38	12.5041	22.2884	6.63397	15.5929	24.7486
g00080959	Chr2-1	21678495	21680781	-	Similar to At1g65770: Putative F-box protein At1g65770 (Arabidopsis thaliana OX%3D3702)	skin	0.637891	0	0.542182	0.20669	0.133341	0.469522
g00080963	Chr2-1	21704870	21705919	+	Similar to KNU: Zinc finger protein KNUCKLES (Arabidopsis thaliana OX%3D3702)	skin and flesh	1.15194	0.594907	0.0711898	0.362697	0.979937	0.141931
g00080965	Chr2-1	21707435	21707999	-	Similar to psmB2: Proteasome subunit beta 2 (Pyrococcus abyssi (strain GE5 / Orsay) OX%3D272844)	skin and flesh	0.579068	0.766057	1.77655	0.3318	0	2.02462
g00080966	Chr2-1	21713088	21718790	+	Similar to At3g07010: Probable pectate lyase 8 (Arabidopsis thaliana OX%3D3702)	flesh	222.262	209.875	343.728	219.523	265.805	439.571
g00080967	Chr2-1	21719498	21722455	-	Similar to TMKL1: Putative kinase-like protein TMKL1 (Arabidopsis thaliana OX%3D3702)	flesh	0.256855	0.118942	0.0421611	0.452869	0.0821271	0.100658
g00080970	Chr2-1	21730706	21730924	+	Similar to nfuA: Fe/S biogenesis protein NfuA (Shewanella oneidensis (strain MR-1) OX%3D211586)	skin and flesh	0	0.399977	0	0.936096	0.8227	0.177022
g00080971	Chr2-1	21733080	21737189	-	Similar to tmem87a: Transmembrane protein 87A (Xenopus tropicalis OX%3D8364)	flesh	2.00737	3.57015	1.9658	1.50526	3.27114	1.59659
g00080976	Chr2-1	21775643	21778395	-	Similar to ABI3: B3 domain-containing transcription factor ABI3 (Arabidopsis thaliana OX%3D3702)	skin and flesh	3.95051	12.1348	8.63949	0	0.255971	0.0424533
g00080985	Chr2-1	21803168	21803611	+	Similar to SPH1: S-protein homolog 1 (Arabidopsis thaliana OX%3D3702)	skin	0.103019	0.525007	2.00833	0	0	0.0368293
g00080993	Chr2-1	21871600	21877426	-	Similar to PIF1: Transcription factor PIF1 (Arabidopsis thaliana OX%3D3702)	skin	1.295	1.0334	0.461467	0.112372	0.177708	0.0549289
g00080995	Chr2-1	21883824	21888351	-	Similar to CPN60-2: Chaperonin CPN60-2%2C mitochondrial (Cucurbita maxima OX%3D3661)	skin and flesh	5.02234	5.81564	1.33627	4.83282	6.1829	1.1317
g00080997	Chr2-1	21890105	21890615	-	Similar to ARR24: Two-component response regulator 24 (Arabidopsis thaliana OX%3D3702)	skin and flesh	0.443779	0.081492	0.198861	0.671836	0.512073	0.131889
g00080998	Chr2-1	21894136	21894276	+	Similar to prp-28: Pre-mRNA-splicing ATP-dependent RNA helicase prp-28 (Neurospora crassa (strain ATCC 24698 / 74-OR23-1A / CBS 708.71 / DSM 1257 / FGSC 987) OX%3D367110)	skin	1.62368	0	0	0	0	0
g00081007	Chr2-1	21918565	21924337	-	Similar to RNH1: Ribonuclease inhibitor (Sus scrofa OX%3D9823)	skin and flesh	9.05685	7.02004	3.47926	8.63741	8.90179	3.45409
g00081009	Chr2-1	21941051	21944699	+	Similar to TOM2AH2: Tetraspanin-18 (Arabidopsis thaliana OX%3D3702)	flesh	13.0223	9.72128	8.05765	15.2709	10.9548	6.74974
g00081016	Chr2-1	21974986	21975976	+	Similar to PSAEA: Photosystem I reaction center subunit IV A%2C chloroplastic (Nicotiana sylvestris OX%3D4096)	flesh	5.66919	5.08734	2.74424	0.58836	0.0571047	0.1217
g00081020	Chr2-1	21995651	21995866	+	Similar to DUT: Deoxyuridine 5'-triphosphate nucleotidohydrolase (Equine herpesvirus 1 (strain Ab4p) OX%3D31520)	skin and flesh	0.415337	0.360727	0	0.278297	0	0
g00081021	Chr2-1	21997116	21998034	+	Similar to Probable glutathione S-transferase (Nicotiana tabacum OX%3D4097)	skin	1.95562	1.18805	0.296938	0.07684	0.381303	0
g00081023	Chr2-1	22009954	22011212	+	Similar to Glutathione transferase GST 23 (Zea mays OX%3D4577)	flesh	4.84248	3.16098	9.57548	1.88923	4.82391	1.28308
g00081024	Chr2-1	22014130	22015275	+	Similar to Glutathione transferase GST 23 (Zea mays OX%3D4577)	skin	6.08269	3.08101	25.1961	0.616823	0.958518	1.15353
g00081027	Chr2-1	22056695	22057923	+	Similar to Glutathione transferase GST 23 (Zea mays OX%3D4577)	skin	3.23359	1.72646	10.3121	0.391957	0.844372	0.752499
g00081030	Chr2-1	22061496	22061807	+	Similar to Glutathione transferase GST 23 (Zea mays OX%3D4577)	skin	1.99187	0.584481	3.32402	0.131551	0.0934977	0.080134
g00081035	Chr2-1	22082981	22085892	-	Similar to secA: Protein translocase subunit SecA (Variovorax paradoxus (strain S110) OX%3D543728)	skin	0.374666	0	0.141219	0	0.13565	0
g00081055	Chr2-1	22165457	22169150	+	Similar to WDS: WD repeat-containing protein WDS homolog (Arabidopsis thaliana OX%3D3702)	skin and flesh	1.33021	2.49377	3.02678	0.998399	2.38775	2.40656
g00081075	Chr2-1	22287834	22288190	-	Similar to RCBTB1: RCC1 and BTB domain-containing protein 1 (Homo sapiens OX%3D9606)	flesh	3.97815	3.77666	2.38142	1.60576	7.51621	3.20684
g00081081	Chr2-1	22315253	22315435	+	Similar to NAR1: Cytosolic Fe-S cluster assembly factor NAR1 (Coccidioides immitis (strain RS) OX%3D246410)	skin and flesh	0.40594	0	0	0.260765	0	0
g00081082	Chr2-1	22318070	22318237	-	Similar to alaS: Alanine--tRNA ligase (Methanocorpusculum labreanum (strain ATCC 43576 / DSM 4855 / Z) OX%3D410358)	skin and flesh	0.891653	0	4.30548	0.92053	3.78939	5.29938
g00081089	Chr2-1	22337044	22338046	-	Similar to PSB28: Photosystem II reaction center PSB28 protein%2C chloroplastic (Oryza sativa subsp. japonica OX%3D39947)	flesh	8.30239	11.2823	10.2289	0.51839	0.522487	3.30092
g00081090	Chr2-1	22343724	22353323	+	Similar to MIK1: MDIS1-interacting receptor like kinase 1 (Arabidopsis thaliana OX%3D3702)	flesh	0.0596899	0.195222	0.214858	0.0576661	0.0730989	0.415016
g00081097	Chr2-1	22388652	22388828	+	Similar to DBP7: ATP-dependent RNA helicase DBP7 (Gibberella zeae (strain PH-1 / ATCC MYA-4620 / FGSC 9075 / NRRL 31084) OX%3D229533)	skin and flesh	30.8818	36.7945	12.1914	35.4256	32.4162	9.71772
g00081103	Chr2-1	22413868	22415474	-	Similar to yqjG: Glutathionyl-hydroquinone reductase YqjG (Escherichia coli (strain K12) OX%3D83333)	flesh	0.7073	0.420854	0.665393	0.730816	0.361473	0.188247
g00081104	Chr2-1	22415069	22415428	+	Similar to fixC: Protein FixC (Salmonella typhimurium (strain LT2 / SGSC1412 / ATCC 700720) OX%3D99287)	flesh	0.721092	0.382596	0.629801	0.909471	0.362999	0.284592
g00081108	Chr2-1	22420121	22430327	+	Similar to AC1: Replication-associated protein (Pepper huasteco yellow vein virus OX%3D223303)	flesh	0.302706	0.206509	0.122853	0.829303	0.590716	0.260122
g00081111	Chr2-1	22438931	22443514	+	Similar to CESA4: Cellulose synthase A catalytic subunit 4 [UDP-forming] (Arabidopsis thaliana OX%3D3702)	skin	0.192109	0.67109	0.749455	0.0127775	0.0175364	0.0119804
g00081114	Chr2-1	22464362	22464679	-	Similar to modC: Molybdenum import ATP-binding protein ModC (Pseudomonas syringae pv. tomato (strain ATCC BAA-871 / DC3000) OX%3D223283)	skin and flesh	1.06943	0.586683	0.312571	1.07121	0.373503	0.300935
g00081126	Chr2-1	22529905	22536459	+	Similar to MRL7: Thioredoxin-like fold domain-containing protein MRL7%2C chloroplastic (Arabidopsis thaliana OX%3D3702)	flesh	1.10595	1.98327	2.24587	0.582326	0.965618	1.70425
g00081129	Chr2-1	22546044	22552413	-	Similar to FAO2: Long-chain-alcohol oxidase FAO2 (Lotus japonicus OX%3D34305)	skin and flesh	2.81241	3.46785	6.49259	0.58812	0.374835	4.29814
g00081140	Chr2-1	22585385	22592571	-	Similar to Tbc1d15: TBC1 domain family member 15 (Mus musculus OX%3D10090)	skin and flesh	0.861752	1.60871	3.21849	0.70806	1.15335	4.08969
g00081141	Chr2-1	22587167	22587289	+	Similar to ATG12: Ubiquitin-like protein ATG12 (Medicago truncatula OX%3D3880)	flesh	0	0	0	0	0	7.14047
g00081146	Chr2-1	22602145	22602524	-	Similar to TMPRSS11F: Transmembrane protease serine 11F (Homo sapiens OX%3D9606)	flesh	0.195786	0	0	0.478271	0.16776	0
g00081159	Chr2-1	22669582	22670956	+	Similar to At2g20490: H/ACA ribonucleoprotein complex subunit 3-like protein (Arabidopsis thaliana OX%3D3702)	skin	7.54764	5.05795	3.30829	6.33625	5.31174	5.15268
g00081161	Chr2-1	22685296	22692007	+	Similar to RPN2: Dolichyl-diphosphooligosaccharide--protein glycosyltransferase subunit 2 (Arabidopsis thaliana OX%3D3702)	flesh	13.6127	18.2279	7.51577	19.8507	20.0965	9.29771
g00081169	Chr2-1	22721498	22726260	-	Similar to At1g04430: Probable methyltransferase PMT8 (Arabidopsis thaliana OX%3D3702)	flesh	12.5611	13.526	7.25245	29.7558	23.4526	13.2926
g00081180	Chr2-1	22804143	22809093	-	Similar to PUB3: U-box domain-containing protein 3 (Arabidopsis thaliana OX%3D3702)	skin and flesh	0.385736	0.742616	1.41183	0.438753	0.594442	1.82822
g00081190	Chr2-1	22867498	22868719	+	Similar to mutS: DNA mismatch repair protein MutS (Bacillus subtilis (strain 168) OX%3D224308)	skin and flesh	0.364317	0.84701	1.57209	0.655401	1.30844	2.03898
g00081191	Chr2-1	22870032	22871504	-	Similar to FRS5: Protein FAR1-RELATED SEQUENCE 5 (Arabidopsis thaliana OX%3D3702)	skin	0.0748273	0.281248	0.505643	0.0521907	0.209089	0
g00081193	Chr2-1	22873613	22875930	+	Similar to 11S globulin (Juglans nigra OX%3D16719)	flesh	630.121	1211.9	1217.79	0	33.7612	8.08327
g00081199	Chr2-1	22899045	22900878	+	Similar to 11S globulin (Juglans nigra OX%3D16719)	skin and flesh	338.352	956.573	1365.98	0.00532263	28.7556	9.5352
g00081203	Chr2-1	22919426	22919998	+	Similar to RGA5: Disease resistance protein RGA5 (Oryza sativa subsp. japonica OX%3D39947)	skin and flesh	5.35731	3.7761	0.626013	15.673	14.2795	3.62419
g00081205	Chr2-1	22929135	22930847	-	Similar to MYB4: Transcription factor MYB4 (Oryza sativa subsp. japonica OX%3D39947)	skin and flesh	0.746474	1.36477	2.84198	0.493504	0.4017	0.0783615
g00081208	Chr2-1	22945063	22946745	+	Similar to ADF6: Actin-depolymerizing factor 6 (Arabidopsis thaliana OX%3D3702)	skin and flesh	4.33443	4.68845	9.11192	4.66871	6.31129	11.0246
g00081237	Chr2-1	23104159	23108188	+	Similar to CDT1A: CDT1-like protein a%2C chloroplastic (Arabidopsis thaliana OX%3D3702)	skin	1.43661	3.82943	3.86735	1.91575	2.10157	3.66648
g00081242	Chr2-1	23153428	23153695	+	Similar to gltX: Glutamate--tRNA ligase (Dechloromonas aromatica (strain RCB) OX%3D159087)	skin and flesh	1.69604	0	0.92114	0.55678	1.29809	1.49242
g00081245	Chr2-1	23165613	23166853	-	Similar to At1g06620: 1-aminocyclopropane-1-carboxylate oxidase homolog 1 (Arabidopsis thaliana OX%3D3702)	flesh	0.0370893	0.032629	0.101689	0.0524058	0.0582053	0.551514
g00081252	Chr2-1	23182254	23183919	-	Similar to At1g06620: 1-aminocyclopropane-1-carboxylate oxidase homolog 1 (Arabidopsis thaliana OX%3D3702)	skin and flesh	0.409022	0.132894	0.0098234	0.295537	0.0615976	0
g00081254	Chr2-1	23197920	23199722	-	Similar to At1g06620: 1-aminocyclopropane-1-carboxylate oxidase homolog 1 (Arabidopsis thaliana OX%3D3702)	skin	0.293026	0.393196	0.995262	0.03837	0.25491	0.103859
g00081257	Chr2-1	23238940	23239131	-	Similar to ycjG: L-Ala-D/L-Glu epimerase (Escherichia coli (strain K12) OX%3D83333)	skin	34.2261	16.5541	9.2507	30.743	24.3092	17.7072
g00081265	Chr2-1	23288126	23296160	-	Similar to PARP1: Poly [ADP-ribose] polymerase 1 (Arabidopsis thaliana OX%3D3702)	skin and flesh	0.869853	0.882883	2.18654	0.849237	0.710962	2.12792
g00081270	Chr2-1	23326624	23328941	-	Similar to At3g58180: Deoxyhypusine hydroxylase (Arabidopsis thaliana OX%3D3702)	skin and flesh	3.92791	4.984	1.66587	5.28121	6.00644	1.0494
g00081280	Chr2-1	23375361	23378464	+	Similar to OR23: F-box/kelch-repeat protein OR23 (Arabidopsis thaliana OX%3D3702)	flesh	4.54483	4.78896	2.34665	4.03169	4.44785	1.82653
g00081287	Chr2-1	23388974	23389288	-	Similar to Pak5: Serine/threonine-protein kinase PAK 5 (Mus musculus OX%3D10090)	flesh	0	0	0	0	0.3557	0
g00081289	Chr2-1	23391511	23391801	+	Similar to Ankib1: Ankyrin repeat and IBR domain-containing protein 1 (Mus musculus OX%3D10090)	skin	0	0	0.780024	0	0	0
g00081290	Chr2-1	23393040	23393749	-	Similar to pcp: Pyrrolidone-carboxylate peptidase (Alkaliphilus oremlandii (strain OhILAs) OX%3D350688)	flesh	0	0	0.04927	0	0.294307	0
g00081292	Chr2-1	23401732	23402040	-	Similar to AMV187: Spheroidin (Amsacta moorei entomopoxvirus OX%3D28321)	flesh	0	0	0	0	0.933983	0
g00081298	Chr2-1	23426957	23429917	-	Similar to MYOB1: Myosin-binding protein 1 (Arabidopsis thaliana OX%3D3702)	skin	0.0978317	0.412156	0.504196	0.0651772	0.220422	0.101573
g00081303	Chr2-1	23445713	23446307	+	Similar to Os09g0127800: Coatomer subunit alpha-3 (Oryza sativa subsp. japonica OX%3D39947)	skin	0.149192	0.781993	0	0	0	0
g00081304	Chr2-1	23448579	23450483	-	Similar to At1g12700: Putative pentatricopeptide repeat-containing protein At1g12700%2C mitochondrial (Arabidopsis thaliana OX%3D3702)	skin	1.72966	0.559159	1.45353	1.56391	0.684545	1.24238
g00081323	Chr2-1	23557879	23558785	+	Similar to psbW: Photosystem II reaction center W protein%2C chloroplastic (Spinacia oleracea OX%3D3562)	skin and flesh	12.0933	4.87868	18.144	2.48917	0.792132	3.44594
g00081330	Chr2-1	23596365	23598426	-	Similar to AUX28: Auxin-induced protein AUX28 (Glycine max OX%3D3847)	flesh	1.09363	0.929997	1.98937	1.31654	2.93424	4.41415
g00081337	Chr2-1	23616530	23620558	-	Similar to UNE12: Transcription factor UNE12 (Arabidopsis thaliana OX%3D3702)	skin and flesh	1.85342	1.63205	0.439981	2.0561	1.59041	0.474236
g00081339	Chr2-1	23628229	23630308	+	Similar to CPRF2: Light-inducible protein CPRF2 (Petroselinum crispum OX%3D4043)	skin and flesh	3.51382	2.56724	0.378403	3.11817	2.94106	0.398108
g00081346	Chr2-1	23697390	23712606	-	Similar to Ent-copalyl diphosphate synthase%2C chloroplastic (Pisum sativum OX%3D3888)	skin	1.25187	1.15203	2.81958	1.45648	1.42663	2.07475
g00081359	Chr2-1	23788147	23791654	-	Similar to LNG1: Protein LONGIFOLIA 1 (Arabidopsis thaliana OX%3D3702)	skin and flesh	1.85487	3.06894	11.9009	1.09561	0.411366	0.238166
g00081362	Chr2-1	23810672	23811972	+	Similar to EML3: Protein EMSY-LIKE 3 (Arabidopsis thaliana OX%3D3702)	skin	0.4375	0.74472	1.24326	0	0	0.0189187
g00081366	Chr2-1	23819225	23822092	-	Similar to minC: Probable septum site-determining protein MinC (Prochlorococcus marinus (strain SARG / CCMP1375 / SS120) OX%3D167539)	skin and flesh	6.4563	5.16667	2.95357	5.76629	3.75149	2.52715
g00081373	Chr2-1	23842388	23842516	+	Similar to YJL211C: Putative uncharacterized protein YJL211C (Saccharomyces cerevisiae (strain ATCC 204508 / S288c) OX%3D559292)	skin and flesh	4.66377	9.78597	0	5.22623	0	4.4036
g00081383	Chr2-1	23904540	23904968	-	Similar to IDD12: Protein indeterminate-domain 12 (Arabidopsis thaliana OX%3D3702)	flesh	0	0.101629	0.0469647	0.0293529	0.115462	1.14311
g00081384	Chr2-1	23905045	23907620	-	Similar to IDD12: Protein indeterminate-domain 12 (Arabidopsis thaliana OX%3D3702)	flesh	0.0251879	0	0	0	0.0670157	0.471739
g00081407	Chr2-1	24089222	24094046	+	Similar to SULTR3%3B1: Sulfate transporter 3.1 (Arabidopsis thaliana OX%3D3702)	flesh	2.38361	2.59983	2.18781	0.416676	0.988989	1.80577
g00081415	Chr2-1	24128892	24129119	-	Similar to zgc:65873: UPF0690 protein C1orf52 homolog (Danio rerio OX%3D7955)	skin	1.17812	0.56455	0.384413	0.919756	0.359667	1.58948
g00081424	Chr2-1	24165988	24167699	-	Similar to SBP: Sucrose-binding protein (Glycine max OX%3D3847)	skin and flesh	140.712	178.622	707.207	0.0298518	4.56731	4.0447
g00081425	Chr2-1	24168108	24170416	-	Similar to rplX: 50S ribosomal protein L24 (Frankia sp. (strain EAN1pec) OX%3D298653)	skin and flesh	2.52944	2.2648	6.19952	2.27547	2.08301	6.44199
g00081440	Chr2-1	24202163	24206901	+	Similar to wdr4: tRNA (guanine-N(7)-)-methyltransferase non-catalytic subunit wdr4 (Dictyostelium discoideum OX%3D44689)	skin	2.00617	1.65773	4.45964	1.79618	1.84357	3.84114
g00081442	Chr2-1	24214721	24217026	+	Similar to FLZ8: FCS-Like Zinc finger 8 (Arabidopsis thaliana OX%3D3702)	skin and flesh	28.1523	6.99779	74.092	33.2668	15.6754	157.267
g00081443	Chr2-1	24218530	24220591	-	Similar to hrd1: ERAD-associated E3 ubiquitin-protein ligase hrd1 (Schizosaccharomyces pombe (strain 972 / ATCC 24843) OX%3D284812)	skin	4.2727	4.60853	9.45825	5.62728	5.42496	10.4924
g00081447	Chr2-1	24238196	24254375	-	Similar to IDM1: Increased DNA methylation 1 (Arabidopsis thaliana OX%3D3702)	skin	1.6897	0.935655	0.689455	1.70582	0.977997	0.871459
g00081456	Chr2-1	24288067	24288915	-	Similar to prp18: Pre-mRNA-splicing factor 18 (Schizosaccharomyces pombe (strain 972 / ATCC 24843) OX%3D284812)	skin	3.72009	4.19045	8.42042	4.02229	3.65307	7.74847
g00081461	Chr2-1	24322830	24326784	-	Similar to Ent-copalyl diphosphate synthase%2C chloroplastic (Pisum sativum OX%3D3888)	skin	0.0845406	0.591904	0.194679	0	0.0064777	0
g00081464	Chr2-1	24357958	24360170	+	Similar to FAP1: Fatty-acid-binding protein 1 (Arabidopsis thaliana OX%3D3702)	skin and flesh	0.66752	1.48409	9.65853	0.198599	0.300477	6.78754
g00081471	Chr2-1	24393077	24398461	+	Similar to ARIA: ARM REPEAT PROTEIN INTERACTING WITH ABF2 (Arabidopsis thaliana OX%3D3702)	skin and flesh	0.687677	1.8237	2.78855	1.28596	1.61399	3.04183
g00081474	Chr2-1	24404722	24406555	-	Similar to CSP41A: Chloroplast stem-loop binding protein of 41 kDa a%2C chloroplastic (Arabidopsis thaliana OX%3D3702)	skin	0.0805227	0.21011	0.693606	0.0292933	0.136964	0.30575
g00081475	Chr2-1	24407633	24409284	+	Similar to ANK3: Ankyrin-3 (Homo sapiens OX%3D9606)	skin	0.35829	0.162997	0.01853	0.176891	0.0889447	0.0282025
g00081482	Chr2-1	24435907	24436863	+	Similar to FAF1: Protein FANTASTIC FOUR 1 (Arabidopsis thaliana OX%3D3702)	skin	0.451569	1.15916	0.292252	0.306005	0.231999	0.526449
g00081484	Chr2-1	24450354	24452483	+	Similar to At4g02820: Pentatricopeptide repeat-containing protein At4g02820%2C mitochondrial (Arabidopsis thaliana OX%3D3702)	flesh	0.821693	1.65991	1.75886	0.650848	1.24744	1.6071
g00081485	Chr2-1	24453598	24455635	+	Similar to pip: Proline iminopeptidase (Peptoclostridium difficile (strain 630) OX%3D272563)	skin	0.141772	0.477487	0.808739	0	0	0
g00081490	Chr2-1	24481422	24481948	-	Similar to tra-2: Sex-determining transformer protein 2 (Caenorhabditis elegans OX%3D6239)	skin and flesh	0.415016	0.358123	0	0.98039	0.566917	0
g00081496	Chr2-1	24506326	24506535	-	Similar to OEP7: Outer envelope membrane protein 7 (Arabidopsis thaliana OX%3D3702)	skin and flesh	0	0	28.4275	0.269902	0	47.7084
g00081497	Chr2-1	24507174	24509666	-	Similar to SMD1A: Small nuclear ribonucleoprotein SmD1a (Arabidopsis thaliana OX%3D3702)	skin and flesh	8.55409	13.9261	24.6489	9.07832	12.7111	24.5481
g00081500	Chr2-1	24518669	24521895	-	Similar to R3hdm4: R3H domain-containing protein 4 (Mus musculus OX%3D10090)	skin and flesh	3.73945	4.14679	12.6955	3.05131	2.43737	10.6272
g00081503	Chr2-1	24525864	24528432	+	Similar to RNA2 polyprotein (Beet ringspot virus OX%3D191547)	flesh	1.20846	0.547479	0.579214	1.17563	0.700246	0.38314
g00081505	Chr2-1	24532583	24535367	+	Similar to BHLH69: Transcription factor bHLH69 (Arabidopsis thaliana OX%3D3702)	skin and flesh	0.424626	0.361258	1.54555	0.0764925	0.167946	0.684911
g00081506	Chr2-1	24535872	24539472	-	Similar to slr0305: TVP38/TMEM64 family membrane protein slr0305 (Synechocystis sp. (strain PCC 6803 / Kazusa) OX%3D1111708)	flesh	1.08957	1.05887	0.578636	1.17464	0.701213	0.299484
g00081522	Chr2-1	24656178	24658772	+	Similar to ISA2: Isoamylase 2%2C chloroplastic (Arabidopsis thaliana OX%3D3702)	skin	1.98027	2.13545	0.858961	1.143	1.39701	0.718613
g00081526	Chr2-1	24664774	24667339	-	Similar to Endo-1%2C3%3B1%2C4-beta-D-glucanase (Zea mays OX%3D4577)	skin	6.54673	11.4893	14.2261	3.83226	4.6759	2.32753
g00081527	Chr2-1	24675352	24677760	-	Similar to Endo-1%2C3%3B1%2C4-beta-D-glucanase (Zea mays OX%3D4577)	skin	16.3806	7.834	21.8878	9.52271	5.61364	18.6123
g00081532	Chr2-1	24705651	24707267	+	Similar to At1g65240: Aspartic proteinase-like protein 2 (Arabidopsis thaliana OX%3D3702)	skin and flesh	6.48445	6.92788	1.34091	14.713	11.2743	1.51497
g00081535	Chr2-1	24712043	24713318	-	Similar to BPM2: BTB/POZ and MATH domain-containing protein 2 (Arabidopsis thaliana OX%3D3702)	skin and flesh	4.81972	10.7518	17.7165	5.55715	14.896	15.5164
g00081536	Chr2-1	24713786	24715264	-	Similar to BPM2: BTB/POZ and MATH domain-containing protein 2 (Arabidopsis thaliana OX%3D3702)	flesh	9.58314	19.272	17.7057	8.7186	26.8665	17.6524
g00081547	Chr2-1	24757590	24758357	+	Similar to aroB: 3-dehydroquinate synthase (Chlamydia pneumoniae OX%3D83558)	flesh	0.317317	0.449805	0.229293	2.89102	6.12979	3.46661
g00081553	Chr2-1	24780483	24781370	-	Similar to bsdc1: BSD domain-containing protein 1 (Danio rerio OX%3D7955)	skin and flesh	5.09071	4.79544	1.03755	6.47525	6.08926	1.25962
g00081560	Chr2-1	24796699	24797942	-	Similar to RPH1: Protein RESISTANCE TO PHYTOPHTHORA 1%2C chloroplastic (Solanum tuberosum OX%3D4113)	skin and flesh	1.49733	1.56831	9.13508	0.59704	0.865154	2.52297
g00081561	Chr2-1	24798647	24812698	+	Similar to At2g48060/At2g48040/At2g48050: Piezo-type mechanosensitive ion channel homolog (Arabidopsis thaliana OX%3D3702)	skin	1.72716	1.89474	3.99927	1.54652	1.20683	2.74913
g00081565	Chr2-1	24817772	24817939	-	Similar to buk: Probable butyrate kinase (Desulfovibrio salexigens (strain ATCC 14822 / DSM 2638 / NCIB 8403 / VKM B-1763) OX%3D526222)	skin	0.519063	0	0	0	0	0
g00081570	Chr2-1	24837400	24840168	+	Similar to ybhP: Uncharacterized protein YbhP (Shigella flexneri OX%3D623)	skin and flesh	1.07957	4.40491	2.96308	2.58509	6.97648	4.13135
g00081571	Chr2-1	24852778	24856999	-	Similar to At2g48020: Sugar transporter ERD6-like 7 (Arabidopsis thaliana OX%3D3702)	skin and flesh	16.2704	6.31337	5.92197	6.27861	1.53194	3.29895
g00081580	Chr2-1	24896905	24898107	+	Similar to RLP31: Receptor-like protein 31 (Arabidopsis thaliana OX%3D3702)	flesh	0.296596	0.306504	0.0322636	1.44496	1.03648	0.162855
g00081584	Chr2-1	24913447	24918285	-	Similar to GID1B: Gibberellin receptor GID1B (Arabidopsis thaliana OX%3D3702)	skin	0.323585	0.586258	1.00155	0.080492	0.0414958	0.267539
g00081588	Chr2-1	24947920	24949329	+	Similar to secG: Ankyrin repeat%2C PH and SEC7 domain containing protein secG (Dictyostelium discoideum OX%3D44689)	skin and flesh	0.304284	0.300599	1.28607	0.215242	0.225603	1.5123
g00081590	Chr2-1	24961370	24963953	+	Similar to tas: Protein tas (Shigella flexneri OX%3D623)	flesh	0.0744681	0.085947	0.376576	0.0533729	0.0847637	0.576106
g00081595	Chr2-1	24979145	24979789	+	Similar to nudC: NADH pyrophosphatase (Photobacterium profundum (strain SS9) OX%3D298386)	skin	0.503812	0.961542	0	0	0	0
g00081609	Chr2-1	25029674	25030135	-	Similar to pgp-3: Multidrug resistance protein pgp-3 (Caenorhabditis elegans OX%3D6239)	skin and flesh	0.374907	1.28268	0.896003	0.092306	2.06752	0.034474
g00081615	Chr2-1	25051452	25055275	-	Similar to ucpB: Mitochondrial substrate carrier family protein ucpB (Dictyostelium discoideum OX%3D44689)	skin and flesh	0.205407	0.209844	1.48987	0.164879	0.166964	1.18104
g00081616	Chr2-1	25055259	25057010	+	Similar to VIT_07s0104g01170: U1 small nuclear ribonucleoprotein C (Vitis vinifera OX%3D29760)	skin and flesh	4.6065	4.5376	1.20481	3.70561	3.94694	1.501
g00081619	Chr2-1	25074448	25075095	-	Similar to Ttn: Titin (Mus musculus OX%3D10090)	skin	0.583051	1.70305	0.62366	0.476079	0.762143	0.277281
g00081621	Chr2-1	25083474	25089954	+	Similar to DEGP2: Protease Do-like 2%2C chloroplastic (Arabidopsis thaliana OX%3D3702)	skin	1.3592	0.537742	1.2562	0.647466	0.28321	0.643853
g00081622	Chr2-1	25085775	25085963	-	Similar to Rv2001: Uncharacterized protein Rv2001 (Mycobacterium tuberculosis (strain ATCC 25618 / H37Rv) OX%3D83332)	flesh	0	0	0	0	0	0.42156
g00081624	Chr2-1	25092824	25094508	-	Similar to YUC10: Probable indole-3-pyruvate monooxygenase YUCCA10 (Arabidopsis thaliana OX%3D3702)	flesh	0.212862	0.528729	0.601357	0.0214771	0	0.800879
g00081626	Chr2-1	25125209	25125723	+	Similar to At1g11410: G-type lectin S-receptor-like serine/threonine-protein kinase At1g11410 (Arabidopsis thaliana OX%3D3702)	skin and flesh	0.4324	0.969863	2.73148	1.03033	1.64256	4.9231
g00081628	Chr2-1	25127292	25127543	+	Similar to MYD88: Myeloid differentiation primary response protein MyD88 (Sus scrofa OX%3D9823)	skin and flesh	0.571627	0.822271	2.03123	1.43626	3.01665	4.61612
g00081630	Chr2-1	25129627	25133296	-	Similar to NET3A: Protein NETWORKED 3A (Arabidopsis thaliana OX%3D3702)	flesh	0.949147	0.888659	0.586653	0.700464	0.447679	0.18808
g00081640	Chr2-1	25174888	25176399	-	Similar to FYV7: rRNA-processing protein FYV7 (Yarrowia lipolytica (strain CLIB 122 / E 150) OX%3D284591)	skin	9.59796	7.47056	4.47933	8.13754	7.63242	4.57964
g00081645	Chr2-1	25212451	25216241	-	Similar to SWEET14: Bidirectional sugar transporter SWEET14 (Oryza sativa subsp. indica OX%3D39946)	skin and flesh	13.7246	0.640373	1.82876	19.9555	2.15701	6.72003
g00081646	Chr2-1	25216852	25218245	-	Similar to SWEET14: Bidirectional sugar transporter SWEET14 (Oryza sativa subsp. japonica OX%3D39947)	skin and flesh	9.34339	22.3637	17.0081	5.1249	1.38361	0.098977
g00081649	Chr2-1	25247779	25250927	-	Similar to MIEL1: E3 ubiquitin-protein ligase MIEL1 (Arabidopsis thaliana OX%3D3702)	skin and flesh	3.00655	3.01827	0.817487	3.00753	3.15384	0.707495
g00081650	Chr2-1	25251600	25252957	-	Similar to MUB3: Membrane-anchored ubiquitin-fold protein 3 (Oryza sativa subsp. japonica OX%3D39947)	skin and flesh	0.647796	0.96034	0.0235112	0.777618	0.967423	0.0213037
g00081652	Chr2-1	25259046	25259354	-	Similar to GRXC11: Glutaredoxin-C11 (Arabidopsis thaliana OX%3D3702)	flesh	1.04454	0.75653	0.903808	0.267245	0.496193	1.03483
g00081653	Chr2-1	25264636	25264899	+	Similar to dhc1: Dynein heavy chain%2C cytoplasmic (Schizosaccharomyces pombe (strain 972 / ATCC 24843) OX%3D284812)	skin and flesh	0.228608	1.69286	0	0.675366	0	0
g00081655	Chr2-1	25277323	25277643	+	Similar to GRXS6: Monothiol glutaredoxin-S6 (Arabidopsis thaliana OX%3D3702)	skin and flesh	0	0.14639	0.35023	0	0.0975293	0.927613
g00081657	Chr2-1	25291019	25291342	+	Similar to GRXS6: Monothiol glutaredoxin-S6 (Arabidopsis thaliana OX%3D3702)	skin and flesh	0.526678	0	0	0.423385	0.180689	0
g00081662	Chr2-1	25318870	25323478	+	Similar to APG3: Peptide chain release factor APG3%2C chloroplastic (Arabidopsis thaliana OX%3D3702)	skin	0.772061	0.569429	0.186025	0.211812	0.166548	0.183628
g00081668	Chr2-1	25339147	25344122	+	Similar to SPATA20: Spermatogenesis-associated protein 20 (Homo sapiens OX%3D9606)	flesh	14.8716	9.50608	15.787	2.63183	3.33235	9.67537
g00081686	Chr2-1	25442973	25446389	-	Similar to WEE1: Wee1-like protein kinase (Arabidopsis thaliana OX%3D3702)	skin and flesh	0.209301	0.247257	0.782036	0.191013	0.112868	1.20013
g00081690	Chr2-1	25457705	25458574	+	Similar to GSTF13: Glutathione S-transferase F13 (Arabidopsis thaliana OX%3D3702)	skin and flesh	3.44572	1.67062	1.38275	8.51871	1.48553	5.25041
g00081693	Chr2-1	25461099	25462320	+	Similar to COAE: Dephospho-CoA kinase (Arabidopsis thaliana OX%3D3702)	skin and flesh	9.30436	8.26868	3.14413	6.92315	6.64133	2.84164
g00081696	Chr2-1	25469389	25469622	+	Similar to atpE: ATP synthase subunit c (Bacillus megaterium (strain ATCC 12872 / QMB1551) OX%3D545693)	skin	3.51041	1.40221	2.70958	12.6783	21.868	21.1659
g00081698	Chr2-1	25474655	25477669	+	Similar to FOLD2: Bifunctional protein FolD 2 (Arabidopsis thaliana OX%3D3702)	flesh	2.01946	1.60432	4.05908	1.90475	1.99605	6.10085
g00081699	Chr2-1	25478395	25479765	+	Similar to Desiccation-related protein PCC13-62 (Craterostigma plantagineum OX%3D4153)	skin and flesh	3.38962	8.39501	2.78622	1.05941	3.08781	0.0246814
g00081700	Chr2-1	25480879	25482075	+	Similar to Desiccation-related protein PCC13-62 (Craterostigma plantagineum OX%3D4153)	skin and flesh	1.1098	1.12382	0	0.981623	1.27001	0
g00081704	Chr2-1	25499094	25499348	+	Similar to sprtn: SprT-like domain-containing protein Spartan (Xenopus tropicalis OX%3D8364)	flesh	1.3362	0.80572	2.09577	1.89706	0	2.52178
g00081708	Chr2-1	25510104	25510448	+	Similar to RALFL33: Protein RALF-like 33 (Arabidopsis thaliana OX%3D3702)	skin and flesh	0.775503	0.11934	0.193059	4.18157	0.85259	0.179307
g00081709	Chr2-1	25512827	25516758	-	Similar to GOLS2: Galactinol synthase 2 (Solanum lycopersicum OX%3D4081)	skin	1.00079	1.09074	2.90451	1.44852	1.25484	2.87915
g00081710	Chr2-1	25518205	25521599	-	Similar to ALG3: Dol-P-Man:Man(5)GlcNAc(2)-PP-Dol alpha-1%2C3-mannosyltransferase (Arabidopsis thaliana OX%3D3702)	skin and flesh	4.70217	5.27306	2.16041	5.80329	4.77768	2.23182
g00081711	Chr2-1	25522634	25523160	-	Similar to lsm14: Protein LSM14 homolog (Pleurodeles waltl OX%3D8319)	skin and flesh	2.55522	1.43131	0.136887	0.904788	0	0.058111
g00081712	Chr2-1	25523486	25524052	+	Similar to TSPO: Translocator protein homolog (Arabidopsis thaliana OX%3D3702)	skin and flesh	1.58587	1.6727	9.8073	0.0853825	0.172631	3.04281
g00081713	Chr2-1	25524138	25525038	+	Protein of unknown function	skin and flesh	1.32154	0.56091	0	0.799795	0.676496	0
g00081718	Chr2-1	25543699	25545550	-	Similar to SPAP8A3.02c: Uncharacterized protein P8A3.02c (Schizosaccharomyces pombe (strain 972 / ATCC 24843) OX%3D284812)	skin	0.991566	0.911529	0.364608	0.891359	1.14234	0.381934
g00081719	Chr2-1	25546053	25546916	+	Similar to SRP: Stress-related protein (Vitis riparia OX%3D96939)	flesh	8.00229	9.05685	15.6308	7.58506	14.708	19.1061
g00081726	Chr2-1	25588456	25588665	+	Similar to SYD: Chromatin structure-remodeling complex protein SYD (Arabidopsis thaliana OX%3D3702)	skin and flesh	0.268285	0	0.688183	0	0	0.26451
g00081729	Chr2-1	25611724	25618695	+	Similar to ABCC4: ABC transporter C family member 4 (Arabidopsis thaliana OX%3D3702)	flesh	9.61042	5.3472	19.194	6.1939	3.92602	14.8653
g00081740	Chr2-1	25649526	25651816	-	Similar to BAH1: E3 ubiquitin-protein ligase BAH1 (Arabidopsis thaliana OX%3D3702)	skin and flesh	0.918793	1.66056	2.31163	0.123446	0.276781	1.97666
g00081742	Chr2-1	25654622	25654921	-	Similar to mnmE: tRNA modification GTPase MnmE (Rhodobacter sphaeroides (strain ATCC 17025 / ATH 2.4.3) OX%3D349102)	skin and flesh	0.557846	0.514894	0	1.41784	0.0983563	0
g00081743	Chr2-1	25661010	25662744	+	Similar to At3g01520: Universal stress protein A-like protein (Arabidopsis thaliana OX%3D3702)	flesh	38.2624	59.3589	70.8952	19.8465	16.3622	51.7858
g00081745	Chr2-1	25667130	25668029	-	Similar to EID1: Phytochrome A-associated F-box protein (Arabidopsis thaliana OX%3D3702)	skin and flesh	15.9681	17.1734	7.1653	17.2452	13.6661	7.99523
g00081755	Chr2-1	25687822	25687941	+	Similar to MZM1: Mitochondrial zinc maintenance protein 1%2C mitochondrial (Sclerotinia sclerotiorum (strain ATCC 18683 / 1980 / Ss-1) OX%3D665079)	skin and flesh	8.27323	0	0	7.93003	0	0
g00081763	Chr2-1	25710504	25711489	-	Similar to OEP164: Outer envelope pore protein 16-4%2C chloroplastic (Arabidopsis thaliana OX%3D3702)	skin and flesh	4.09423	4.08718	1.89201	3.85159	3.5051	1.52756
g00081765	Chr2-1	25715181	25718513	+	Similar to MHX: Magnesium/proton exchanger (Arabidopsis halleri subsp. halleri OX%3D81971)	skin and flesh	0.0302986	0.026385	3.42461	0.00809547	0	3.29186
g00081767	Chr2-1	25722220	25726558	+	Similar to MAV_4873: Putative S-adenosyl-L-methionine-dependent methyltransferase MAV_4873 (Mycobacterium avium (strain 104) OX%3D243243)	skin	14.3833	13.4236	6.20559	12.0276	9.77103	6.94534
g00081768	Chr2-1	25726572	25731955	-	Similar to GCP4: Gamma-tubulin complex component 4 (Arabidopsis thaliana OX%3D3702)	flesh	2.02352	1.97032	0.982304	2.03792	1.38905	0.886874
g00081774	Chr2-1	25745496	25752094	-	Similar to PARP2: Poly [ADP-ribose] polymerase 2 (Arabidopsis thaliana OX%3D3702)	skin	0.124331	0.112521	0.642489	0.0128846	0.0185969	0.0309352
g00081776	Chr2-1	25758404	25759155	+	Similar to ARG2: Indole-3-acetic acid-induced protein ARG2 (Vigna radiata var. radiata OX%3D3916)	skin	62.3618	114.962	135.493	85.639	117.456	66.7812
g00081786	Chr2-1	25792731	25795017	+	Similar to RPL18B: 60S ribosomal protein L18-2 (Arabidopsis thaliana OX%3D3702)	skin and flesh	124.549	128.925	58.5218	148.652	125.731	57.3187
g00081787	Chr2-1	25795769	25797944	-	Similar to ephA: Epoxide hydrolase A (Mycobacterium tuberculosis (strain ATCC 25618 / H37Rv) OX%3D83332)	skin and flesh	11.857	13.5775	31.7618	7.92546	8.33224	26.3683
g00081795	Chr2-1	25845849	25847941	-	Similar to PME41: Probable pectinesterase/pectinesterase inhibitor 41 (Arabidopsis thaliana OX%3D3702)	flesh	2.01974	0.924415	1.23907	5.98222	5.65827	2.41698
g00081805	Chr2-1	25880431	25886001	-	Similar to SUS2: Sucrose synthase 2 (Pisum sativum OX%3D3888)	skin and flesh	13.3604	13.4418	0.814135	7.61841	8.06049	0.607272
g00081809	Chr2-1	25916445	25923894	+	Similar to RSH1: Putative GTP diphosphokinase RSH1%2C chloroplastic (Arabidopsis thaliana OX%3D3702)	skin and flesh	7.19953	5.19559	3.10391	5.74126	4.73904	2.49607
g00081813	Chr2-1	25930012	25930746	-	Similar to PRP3: Proline-rich protein 3 (Arabidopsis thaliana OX%3D3702)	skin	0	0.0568437	0.410908	0	0	0
g00081815	Chr2-1	25933506	25934732	+	Similar to ERF071: Ethylene-responsive transcription factor ERF071 (Arabidopsis thaliana OX%3D3702)	skin	0.901861	3.852	1.30439	0.256179	0.261759	0.109749
g00081820	Chr2-1	25946679	25948566	+	Similar to RPL19B: 60S ribosomal protein L19-2 (Arabidopsis thaliana OX%3D3702)	skin and flesh	73.5571	71.7152	17.3699	79.6405	63.9222	17.7218
g00081821	Chr2-1	25948709	25952863	-	Similar to ERS1: Probable ethylene response sensor 1 (Oryza sativa subsp. japonica OX%3D39947)	skin and flesh	7.58931	3.41658	2.68009	9.84085	5.73927	4.33471
g00081822	Chr2-1	25953493	25955753	-	Similar to FUM2: Fumarate hydratase 2%2C chloroplastic (Arabidopsis thaliana OX%3D3702)	skin and flesh	0.573274	0.118374	0.133317	0.58416	0.0177581	0.0725171
g00081825	Chr2-1	25968274	25969289	-	Similar to Major allergen Pru ar 1 (Prunus armeniaca OX%3D36596)	flesh	0.0630021	0.154906	0.0762854	0.019241	1.10907	0.0612701
g00081833	Chr2-1	26020242	26020569	+	Similar to At5g18840: Sugar transporter ERD6-like 16 (Arabidopsis thaliana OX%3D3702)	skin and flesh	16.335	51.9681	5.68931	9.55067	48.5629	3.52451
g00081838	Chr2-1	26039394	26046046	-	Similar to MEKK1: Mitogen-activated protein kinase kinase kinase 1 (Arabidopsis thaliana OX%3D3702)	skin and flesh	3.63634	2.5206	0.531023	2.72384	3.49292	0.659832
g00081839	Chr2-1	26049052	26051473	+	Similar to Delta(7)-sterol-C5(6)-desaturase (Nicotiana tabacum OX%3D4097)	skin and flesh	3.09783	3.3938	0.258961	6.6975	11.6001	1.26224
g00081848	Chr2-1	26090303	26096726	+	Similar to Profilin-3 (Hevea brasiliensis OX%3D3981)	skin	1.2412	1.6567	0.453141	1.34128	1.95612	0.665969
g00081851	Chr2-1	26120495	26128756	-	Similar to ORP1C: Oxysterol-binding protein-related protein 1C (Arabidopsis thaliana OX%3D3702)	skin and flesh	19.4811	14.587	7.79364	31.5325	26.2363	8.51585
g00081855	Chr2-1	26139924	26147612	+	Similar to ASHR1: Histone-lysine N-methyltransferase ASHR1 (Arabidopsis thaliana OX%3D3702)	skin and flesh	0.108712	0.0469422	0.551985	0.0545441	0.0672504	0.512081
g00081869	Chr2-1	26212233	26214606	+	Similar to LAX3: Auxin transporter-like protein 3 (Medicago truncatula OX%3D3880)	flesh	0.573697	0.166339	0.235281	4.06877	1.68288	1.40239
g00081870	Chr2-1	26215316	26215537	+	Protein of unknown function	flesh	0	0	0	0	0.355163	0
g00081873	Chr2-1	26234633	26235295	+	Similar to pgaD: Probable endopolygalacturonase D (Aspergillus oryzae (strain ATCC 42149 / RIB 40) OX%3D510516)	flesh	0.150857	0	0.439481	0.0267735	0.0411427	0.367129
g00081876	Chr2-1	26245446	26248902	+	Similar to fex2: Fluoride export protein 2 (Schizosaccharomyces pombe (strain 972 / ATCC 24843) OX%3D284812)	flesh	1.06956	1.3114	2.22801	0.46767	0.962629	2.05457
g00081883	Chr2-1	26290943	26305859	+	Similar to SOV: DIS3-like exonuclease 2 (Arabidopsis thaliana OX%3D3702)	skin and flesh	2.7188	2.11901	1.06056	2.62312	1.95834	1.01297
g00081886	Chr2-1	26311096	26312694	-	Similar to DHS: Deoxyhypusine synthase (Arabidopsis thaliana OX%3D3702)	skin	50.7368	39.3317	24.8407	38.6688	28.7861	23.7202
g00081887	Chr2-1	26312621	26314161	+	Similar to folD: Bifunctional protein FolD (Clavibacter michiganensis subsp. michiganensis (strain NCPPB 382) OX%3D443906)	skin and flesh	10.0228	8.40261	2.30711	7.96933	7.55514	1.78875
g00081905	Chr2-1	26475697	26476968	+	Similar to RHC1A: Probable E3 ubiquitin-protein ligase RHC1A (Arabidopsis thaliana OX%3D3702)	flesh	0.101581	0.0591243	0.0119532	0.374965	0.176459	0.0288199
g00081909	Chr2-1	26503517	26505317	-	Similar to ERF012: Ethylene-responsive transcription factor ERF012 (Arabidopsis thaliana OX%3D3702)	flesh	0.352685	0.612647	0.68834	1.47027	0.0684193	1.16507
g00081919	Chr2-1	26550553	26561309	+	Similar to At1g21890: WAT1-related protein At1g21890 (Arabidopsis thaliana OX%3D3702)	flesh	0.126533	0.17143	0.0452592	0.0881602	0.492627	0.358722
g00081922	Chr2-1	26571011	26571506	-	Similar to truB: tRNA pseudouridine synthase B (Synechococcus sp. (strain ATCC 27144 / PCC 6301 / SAUG 1402/1) OX%3D269084)	skin and flesh	1.26112	0.261304	1.35397	1.59303	0.587375	0.445625
g00081923	Chr2-1	26576162	26577405	+	Similar to srb8: Mediator of RNA polymerase II transcription subunit 12 (Aspergillus terreus (strain NIH 2624 / FGSC A1156) OX%3D341663)	skin	2.07383	1.44384	0.755172	1.38246	0.990203	0.717899
g00081935	Chr2-1	26626925	26627474	-	Similar to pgdA: Peptidoglycan-N-acetylglucosamine deacetylase (Streptococcus pneumoniae (strain ATCC BAA-255 / R6) OX%3D171101)	flesh	2.67657	2.89247	5.46195	3.05877	2.67433	6.50372
g00081941	Chr2-1	26674598	26677267	-	Similar to PMI1: Protein PLASTID MOVEMENT IMPAIRED 1 (Arabidopsis thaliana OX%3D3702)	skin and flesh	4.00075	3.14882	1.06072	0.688323	0.189283	0.0243223
g00081946	Chr2-1	26691409	26693934	-	Similar to Esterase (Hevea brasiliensis OX%3D3981)	flesh	3.48142	2.04587	3.19383	3.23078	2.43578	0.813212
g00081949	Chr2-1	26716893	26719007	-	Similar to PSBS: Photosystem II 22 kDa protein%2C chloroplastic (Spinacia oleracea OX%3D3562)	flesh	9.50648	5.81665	14.5813	0.160182	0	1.15291
g00081952	Chr2-1	26730036	26732331	-	Similar to tlcd2: TLC domain-containing protein 2 (Danio rerio OX%3D7955)	skin and flesh	3.88604	2.7109	1.50916	6.2078	4.00599	2.83213
g00081954	Chr2-1	26733841	26737440	+	Similar to CAO: Chlorophyllide a oxygenase%2C chloroplastic (Arabidopsis thaliana OX%3D3702)	flesh	1.17369	0.526934	0.992162	1.00262	0.323116	0.549707
g00081965	Chr2-1	26770893	26774076	-	Similar to HEMB1: Delta-aminolevulinic acid dehydratase 1%2C chloroplastic (Arabidopsis thaliana OX%3D3702)	flesh	2.4124	3.30226	1.15269	2.96784	3.21915	1.14507
g00081993	Chr2-1	26860511	26865066	-	Similar to NRG2: Nitrate regulatory gene2 protein (Arabidopsis thaliana OX%3D3702)	flesh	0.787213	1.15249	0.32034	0.48955	0.235799	0.0594672
g00081997	Chr2-1	26872573	26876009	-	Similar to APXT: L-ascorbate peroxidase T%2C chloroplastic (Arabidopsis thaliana OX%3D3702)	skin and flesh	2.91023	11.8126	7.2709	1.3195	4.06926	7.73772
g00081999	Chr2-1	26878362	26878523	-	Similar to porB: Pyruvate synthase subunit PorB (Methanothermobacter thermautotrophicus (strain ATCC 29096 / DSM 1053 / JCM 10044 / NBRC 100330 / Delta H) OX%3D187420)	skin and flesh	0.690257	3.00498	0	1.41288	2.14464	0
g00082002	Chr2-1	26883816	26893523	-	Similar to CSI3: Protein CELLULOSE SYNTHASE INTERACTIVE 3 (Arabidopsis thaliana OX%3D3702)	skin and flesh	5.35161	6.48563	1.13803	7.44816	7.7271	1.63073
g00082004	Chr2-1	26894180	26896114	-	Similar to NAC002: NAC domain-containing protein 2 (Arabidopsis thaliana OX%3D3702)	skin and flesh	26.2118	62.0423	30.4341	13.4405	31.8983	9.65968
g00014967	Chr6-4	3012032	3013149	+	Similar to At1g56220: Dormancy-associated protein homolog 3 (Arabidopsis thaliana OX%3D3702)	flesh	63.045	65.6244	125.682	41.9981	53.9031	201.83
g00014971	Chr6-4	3039443	3042497	+	Similar to PPC6-7: Probable protein phosphatase 2C 73 (Arabidopsis thaliana OX%3D3702)	skin and flesh	2.11864	1.58141	0.853434	0.902461	0.137525	0.218984
g00014979	Chr6-4	3091358	3096626	+	Similar to At4g11060: Single-stranded DNA-binding protein%2C mitochondrial (Arabidopsis thaliana OX%3D3702)	skin and flesh	1.09096	0.278928	0.0190059	0.827364	0.255326	0.0473207
g00014981	Chr6-4	3099472	3103205	-	Similar to At1g09160: Probable protein phosphatase 2C 5 (Arabidopsis thaliana OX%3D3702)	skin and flesh	3.62082	4.78771	1.24266	4.82168	5.10419	1.54233
g00014982	Chr6-4	3103642	3111752	+	Similar to ROS1: DNA glycosylase/AP lyase ROS1 (Arabidopsis thaliana OX%3D3702)	skin and flesh	0.267918	0.817825	1.07114	0.27526	0.773831	1.12256
g00014990	Chr6-4	3142670	3144752	-	Similar to DPD1: Exonuclease DPD1%2C chloroplastic/mitochondrial (Arabidopsis thaliana OX%3D3702)	skin and flesh	11.4961	11.4133	3.63586	7.56962	8.99297	1.99549
g00014995	Chr6-4	3155806	3156321	-	Similar to IMPA2: Importin subunit alpha-2 (Arabidopsis thaliana OX%3D3702)	skin and flesh	1.71489	2.2942	0.16086	1.92972	1.69892	0.0508637
g00015011	Chr6-4	3207849	3210029	+	Similar to IL3: Interleukin-3 (Hylobates lar OX%3D9580)	skin and flesh	0.475499	0.784816	0.0526047	0.644686	0.339414	0
g00015021	Chr6-4	3242575	3243883	+	Similar to At3g01520: Universal stress protein A-like protein (Arabidopsis thaliana OX%3D3702)	skin	2.76606	10.7719	8.46	1.02613	1.33308	0.487384
g00015028	Chr6-4	3262653	3264272	-	Similar to AVP1: Pyrophosphate-energized vacuolar membrane proton pump 1 (Arabidopsis thaliana OX%3D3702)	skin and flesh	20.877	24.8372	54.8329	12.1783	14.6867	36.8434
g00015036	Chr6-4	3296871	3297110	+	Protein of unknown function	skin and flesh	0.875487	4.07614	0	2.71642	3.36666	0.317627
g00015037	Chr6-4	3302067	3303062	+	Similar to CHLN: Nicotianamine synthase (Solanum lycopersicum OX%3D4081)	skin and flesh	0.380284	0.0366243	0.035412	0.697981	0.0455783	0
g00015038	Chr6-4	3311024	3311245	-	Similar to unc-89: Muscle M-line assembly protein unc-89 (Caenorhabditis elegans OX%3D6239)	flesh	0	0	0	0	0	0.462981
g00015039	Chr6-4	3313063	3315272	-	Similar to OSH6: Homeobox protein knotted-1-like 1 (Oryza sativa subsp. japonica OX%3D39947)	flesh	0.996539	0.603173	0.427883	0.809642	0.0608165	0.0116278
g00015043	Chr6-4	3341633	3344969	+	Similar to proA: Gamma-glutamyl phosphate reductase (Geobacter bemidjiensis (strain Bem / ATCC BAA-1014 / DSM 16622) OX%3D404380)	skin	0.442012	0.193941	0.0388883	0.390521	0.732046	0.096728
g00015044	Chr6-4	3348189	3351689	-	Similar to RABEPK: Rab9 effector protein with kelch motifs (Bos taurus OX%3D9913)	skin and flesh	2.78223	3.99311	0.229935	2.59652	3.01621	0.248477
g00015048	Chr6-4	3377434	3378228	-	Similar to PFC0810c: Uncharacterized protein PFC0810c (Plasmodium falciparum (isolate 3D7) OX%3D36329)	skin	0	0.263854	0	0.106759	0	0
g00015050	Chr6-4	3381405	3384707	+	Similar to HMGB9: High mobility group B protein 9 (Arabidopsis thaliana OX%3D3702)	skin	0.669541	0.125849	0.164232	0.479539	0.166274	0.507269
g00015055	Chr6-4	3406699	3407289	+	Similar to BHLH149: Transcription factor bHLH149 (Arabidopsis thaliana OX%3D3702)	skin and flesh	7.42562	22.4364	32.1873	4.57797	14.6223	29.437
g00015066	Chr6-4	3457801	3459192	+	Similar to At4g18930: Cyclic phosphodiesterase (Arabidopsis thaliana OX%3D3702)	skin and flesh	0.166063	1.78747	0	0.101547	1.03854	0
g00015068	Chr6-4	3473791	3479114	+	Similar to IMPA4: Importin subunit alpha-4 (Arabidopsis thaliana OX%3D3702)	flesh	4.89874	5.17537	2.89807	7.40297	5.75002	3.35797
g00015069	Chr6-4	3473935	3474084	-	Similar to mltF: Membrane-bound lytic murein transglycosylase F (Shewanella amazonensis (strain ATCC BAA-1098 / SB2B) OX%3D326297)	flesh	0	0	0	3.47583	0	0
g00015073	Chr6-4	3484477	3484797	-	Similar to oppD: Oligopeptide transport ATP-binding protein OppD (Mycoplasma genitalium (strain ATCC 33530 / G-37 / NCTC 10195) OX%3D243273)	flesh	19.2426	30.0268	16.9085	17.4297	16.1914	6.88823
g00015074	Chr6-4	3492019	3493400	+	Similar to URA6: UMP-CMP kinase 3 (Oryza sativa subsp. japonica OX%3D39947)	skin and flesh	5.81104	6.24524	0.0196625	5.05262	6.98855	0.0499681
g00015078	Chr6-4	3507482	3507961	+	Similar to At5g01610: Uncharacterized protein At5g01610 (Arabidopsis thaliana OX%3D3702)	skin and flesh	6.67929	6.0965	0.810535	3.20326	2.41133	0
g00015087	Chr6-4	3542033	3543335	+	Similar to PPD1: PsbP domain-containing protein 1%2C chloroplastic (Arabidopsis thaliana OX%3D3702)	skin	0.469076	0.0323582	0.224076	0.0702448	0	0.0378693
g00015090	Chr6-4	3552856	3554101	+	Similar to GOLS2: Galactinol synthase 2 (Solanum lycopersicum OX%3D4081)	skin	1.41252	2.11788	0.467317	0.0079099	0.043596	0.0222395
g00015091	Chr6-4	3557070	3558371	+	Similar to GOLS2: Galactinol synthase 2 (Solanum lycopersicum OX%3D4081)	skin	0.525544	2.18996	0.993503	0.326023	0.18923	0.0758464
g00015094	Chr6-4	3567989	3568405	-	Protein of unknown function	skin and flesh	3.2807	1.97826	0	2.7788	3.53727	0
g00015095	Chr6-4	3571392	3571782	-	Similar to SEC61G3: Protein transport protein Sec61 subunit gamma-3 (Arabidopsis thaliana OX%3D3702)	skin and flesh	5.59484	3.47216	0.895222	5.28308	3.09532	0.645998
g00015099	Chr6-4	3598234	3598572	+	Similar to C/VIF2: Cell wall / vacuolar inhibitor of fructosidase 2 (Arabidopsis thaliana OX%3D3702)	skin and flesh	0.690698	0.128027	0	0.265174	0	0
g00015111	Chr6-4	3631453	3634849	+	Similar to At1g09390: GDSL esterase/lipase At1g09390 (Arabidopsis thaliana OX%3D3702)	skin and flesh	0.643756	1.73535	0.270547	0.275827	0.119073	0.010495
g00015115	Chr6-4	3647241	3647585	-	Similar to PPT1: 4-hydroxybenzoate polyprenyltransferase%2C mitochondrial (Arabidopsis thaliana OX%3D3702)	skin and flesh	0.249111	0.725722	1.54968	0.48311	3.31132	2.33736
g00015121	Chr6-4	3686740	3686883	+	Similar to glyS: Glycine--tRNA ligase beta subunit (Persephonella marina (strain DSM 14350 / EX-H1) OX%3D123214)	skin	1.82318	0	0	0	0	0
g00015122	Chr6-4	3687284	3688261	-	Similar to Os01g0252200: Zinc finger CCCH domain-containing protein 3 (Oryza sativa subsp. japonica OX%3D39947)	skin	0.641071	0.657335	0	0.20632	0.37239	0
g00015126	Chr6-4	3718509	3718835	+	Similar to CYS5: Cysteine proteinase inhibitor 5 (Arabidopsis thaliana OX%3D3702)	skin	0.192825	0.31573	0.728141	0	0	0.14057
g00015127	Chr6-4	3719361	3720755	-	Similar to nep1: Aspartic proteinase nepenthesin-1 (Nepenthes gracilis OX%3D150966)	skin and flesh	1.02498	2.4688	0.574657	1.0289	0.638063	0.117583
g00015135	Chr6-4	3744950	3746828	+	Similar to OLFML2B: Olfactomedin-like protein 2B (Bos taurus OX%3D9913)	skin and flesh	1.23089	1.53549	0	1.43608	0.793916	0
g00015140	Chr6-4	3787131	3787707	-	Similar to BCKDK: [3-methyl-2-oxobutanoate dehydrogenase [lipoamide]] kinase%2C mitochondrial (Bos taurus OX%3D9913)	skin	0.286317	1.23364	1.08692	0.361428	0.600413	0.821928
g00015150	Chr6-4	3842324	3842452	+	Protein of unknown function	flesh	0	0	0	3.56437	0	4.62073
g00015158	Chr6-4	3857655	3859712	-	Similar to CpNIFS3: Probable L-cysteine desulfhydrase%2C chloroplastic (Arabidopsis thaliana OX%3D3702)	skin and flesh	2.81796	2.58971	0	3.2672	6.06893	0
g00015162	Chr6-4	3884858	3885613	-	Similar to pcd: Phenmedipham hydrolase (Pseudarthrobacter oxydans OX%3D1671)	skin and flesh	1.48422	1.5724	0	1.11189	1.26866	0
g00015163	Chr6-4	3887344	3889890	+	Similar to RAP: Aspartic proteinase (Oryza sativa subsp. japonica OX%3D39947)	skin and flesh	4.24126	0.216258	0.538365	2.32579	0.141629	0.298098
g00015167	Chr6-4	3903511	3903777	+	Similar to ureD: Urease accessory protein UreD (Thermosynechococcus elongatus (strain BP-1) OX%3D197221)	flesh	0	0	0	0.329364	0	0
g00015172	Chr6-4	3921431	3924035	+	Similar to APC11: Anaphase-promoting complex subunit 11 (Arabidopsis thaliana OX%3D3702)	skin and flesh	0.774787	0	0	0.512961	0.26586	0.108371
g00015176	Chr6-4	3934262	3935433	+	Similar to SEC15: Exocyst complex component SEC15 (Saccharomyces cerevisiae (strain ATCC 204508 / S288c) OX%3D559292)	flesh	0	0	0	0.293845	0	0
g00015182	Chr6-4	3958020	3960914	-	Similar to PF11_0240: Dynein heavy chain-like protein PF11_0240 (Plasmodium falciparum (isolate 3D7) OX%3D36329)	flesh	1.55926	0.787182	2.12223	1.70118	1.50172	3.89966
g00015185	Chr6-4	3972219	3973764	+	Similar to MYB61: Transcription factor MYB61 (Arabidopsis thaliana OX%3D3702)	skin and flesh	1.4675	2.95152	3.54101	3.02967	5.8478	6.90359
g00015190	Chr6-4	4014499	4018243	-	Similar to PAE10: Pectin acetylesterase 10 (Arabidopsis thaliana OX%3D3702)	flesh	2.40523	2.67	4.72508	0.710928	0.695108	1.73536
g00015198	Chr6-4	4047639	4047917	+	Similar to Zbtb8a: Zinc finger and BTB domain-containing protein 8A (Mus musculus OX%3D10090)	skin and flesh	0.458403	0	0	0.436268	0.292495	0
g00015200	Chr6-4	4055770	4056237	+	Similar to CPEB3: Cytoplasmic polyadenylation element-binding protein 3 (Homo sapiens OX%3D9606)	skin	0	0	0.319579	0	0	0
g00015214	Chr6-4	4139258	4142299	-	Similar to At4g38150: Pentatricopeptide repeat-containing protein At4g38150 (Arabidopsis thaliana OX%3D3702)	skin	0.116759	0.616003	0.0709093	0.295545	0.166711	0.216925
g00015227	Chr6-4	4206726	4213295	+	Similar to At5g49770: Probable leucine-rich repeat receptor-like protein kinase At5g49770 (Arabidopsis thaliana OX%3D3702)	skin and flesh	0.884245	1.12474	0.174831	1.21652	1.90669	0.272742
g00015228	Chr6-4	4213723	4219423	+	Similar to GAUT7: Probable galacturonosyltransferase 7 (Arabidopsis thaliana OX%3D3702)	skin and flesh	3.47206	4.36183	1.46308	5.33149	5.93325	2.53389
g00015233	Chr6-4	4271446	4274800	+	Similar to HISN2: Histidine biosynthesis bifunctional protein hisIE%2C chloroplastic (Arabidopsis thaliana OX%3D3702)	skin	0.973112	1.23437	0.187124	0.517792	0.662272	0.244315
g00015234	Chr6-4	4275094	4280283	-	Similar to SEC14L3: SEC14-like protein 3 (Homo sapiens OX%3D9606)	skin and flesh	8.12532	9.65977	1.31496	9.01593	10.1194	0.613278
g00015244	Chr6-4	4347433	4348165	+	Similar to At2g38640: Protein LURP-one-related 8 (Arabidopsis thaliana OX%3D3702)	skin and flesh	2.89138	3.48402	0.961591	5.95904	7.44597	1.20103
g00015248	Chr6-4	4364533	4366800	+	Similar to CDC2C: Cell division control protein 2 homolog C (Antirrhinum majus OX%3D4151)	skin and flesh	0.990038	0.792174	0.313039	1.36852	0.362106	0.246061
g00015257	Chr6-4	4395563	4396219	+	Similar to CML42: Calcium-binding protein CML42 (Arabidopsis thaliana OX%3D3702)	skin and flesh	0.769006	1.04009	2.05937	0.112528	3.38485	0.552831
g00015280	Chr6-4	4497379	4497676	+	Similar to sphkap: A-kinase anchor protein SPHKAP (Danio rerio OX%3D7955)	flesh	0	0	0	0	0.395583	0
g00015288	Chr6-4	4520591	4520815	+	Similar to At3g08570: BTB/POZ domain-containing protein At3g08570 (Arabidopsis thaliana OX%3D3702)	skin and flesh	1.90155	1.87675	0.36929	1.80364	2.28325	0.713367
g00015294	Chr6-4	4556596	4560297	-	Similar to Lama2: Laminin subunit alpha-2 (Mus musculus OX%3D10090)	skin and flesh	0.826034	0.665718	0.0706073	1.00914	0.686439	0.100304
g00015298	Chr6-4	4586227	4588803	+	Similar to MAN6: Mannan endo-1%2C4-beta-mannosidase 6 (Arabidopsis thaliana OX%3D3702)	skin and flesh	1.42161	0.539514	0.16809	0.84486	0.311175	0.0484743
g00015306	Chr6-4	4627478	4628845	-	Similar to yfnB: Putative HAD-hydrolase YfnB (Bacillus subtilis (strain 168) OX%3D224308)	skin and flesh	0.0709156	0.554562	0.134828	0.526369	0.673429	0.108207
g00015310	Chr6-4	4647544	4651179	-	Similar to Nupl2: Nucleoporin-like protein 2 (Mus musculus OX%3D10090)	skin and flesh	3.72843	2.45671	0	2.66326	2.94295	0
g00015313	Chr6-4	4666103	4667434	-	Protein of unknown function	skin	3.47382	2.34972	0.544578	2.53557	3.8345	1.27539
g00015328	Chr6-4	4737903	4738508	-	Similar to ATL72: RING-H2 finger protein ATL72 (Arabidopsis thaliana OX%3D3702)	skin and flesh	13.6124	10.6335	4.18105	13.8445	6.79	3.29219
g00015330	Chr6-4	4741957	4742321	+	Similar to hisG: ATP phosphoribosyltransferase (Buchnera aphidicola subsp. Acyrthosiphon pisum (strain Tuc7) OX%3D561501)	skin and flesh	1.13451	0	0	2.04116	0.862002	0
g00015331	Chr6-4	4745461	4745887	-	Similar to Non-specific lipid-transfer protein 3 (Prunus dulcis OX%3D3755)	skin and flesh	158.129	63.3559	0	1.3064	0.235443	0.17504
g00015333	Chr6-4	4755508	4755983	-	Similar to Non-specific lipid-transfer protein 1 (Prunus dulcis OX%3D3755)	skin	377.51	194.756	105.051	2.27325	1.04325	1.23207
g00015340	Chr6-4	4816788	4817039	+	Similar to baz2a: Bromodomain adjacent to zinc finger domain protein 2A (Xenopus laevis OX%3D8355)	skin	1.4432	2.37826	0.330576	1.08428	0.571174	0.629015
g00015341	Chr6-4	4817290	4821366	-	Similar to HT1: Serine/threonine/tyrosine-protein kinase HT1 (Arabidopsis thaliana OX%3D3702)	skin and flesh	2.71896	1.23208	0.460197	1.47331	1.16504	0.518575
g00015356	Chr6-4	4868910	4869098	+	Similar to accD: Acetyl-coenzyme A carboxylase carboxyl transferase subunit beta (Streptococcus suis (strain SC84) OX%3D568813)	skin	0.353523	0	0	0	0	0
g00015359	Chr6-4	4889772	4890017	+	Similar to SLC39A12: Zinc transporter ZIP12 (Bos taurus OX%3D9913)	flesh	0.513528	0.528077	0.282832	0.959682	0.173131	0.402727
g00015371	Chr6-4	4982741	4983895	-	Similar to 4CLL4: 4-coumarate--CoA ligase-like 4 (Arabidopsis thaliana OX%3D3702)	skin	0.272755	0.143277	0	0.163094	0.231232	0
g00015378	Chr6-4	5002687	5003716	+	Similar to Thioredoxin H-type (Ricinus communis OX%3D3988)	skin and flesh	60.0674	60.0424	5.63428	50.3589	59.5208	4.27865
g00015379	Chr6-4	5003685	5008138	-	Similar to BGAL5: Beta-galactosidase 5 (Arabidopsis thaliana OX%3D3702)	skin and flesh	0.242749	0.750754	0.808398	0.364289	0.320508	1.28975
g00015396	Chr6-4	5067470	5067982	-	Similar to BZIP44: bZIP transcription factor 44 (Arabidopsis thaliana OX%3D3702)	skin and flesh	25.6187	26.4684	0	23.1799	25.2754	0.0249356
g00015400	Chr6-4	5078952	5082343	+	Similar to AP4M: AP-4 complex subunit mu (Arabidopsis thaliana OX%3D3702)	skin	1.5759	3.81668	1.94703	0.0147488	0.13563	0.0691066
g00015409	Chr6-4	5176872	5184218	+	Similar to SFH8: Phosphatidylinositol/phosphatidylcholine transfer protein SFH8 (Arabidopsis thaliana OX%3D3702)	skin and flesh	0.678115	1.03002	1.9995	0.586611	1.03184	1.64542
g00015411	Chr6-4	5192807	5198414	-	Similar to IPK1: Inositol-pentakisphosphate 2-kinase (Arabidopsis thaliana OX%3D3702)	flesh	1.00716	1.98163	0.439689	2.03389	2.66756	0.327104
g00015416	Chr6-4	5222296	5222643	+	Similar to PDF1.4: Defensin-like protein 19 (Arabidopsis thaliana OX%3D3702)	skin	4.14697	0.604693	1.01262	0	0	0.15151
g00015421	Chr6-4	5234075	5236622	+	Similar to DFR: Bifunctional dihydroflavonol 4-reductase/flavanone 4-reductase (Pyrus communis OX%3D23211)	flesh	20.6997	33.7501	30.5396	8.10869	32.8312	37.4637
g00015422	Chr6-4	5239633	5241628	+	Similar to DFR: Bifunctional dihydroflavonol 4-reductase/flavanone 4-reductase (Pyrus communis OX%3D23211)	skin and flesh	0.731394	0.596618	0	0.663016	0.948441	0
g00015424	Chr6-4	5246359	5253435	-	Similar to AUL1: Auxilin-like protein 1 (Arabidopsis thaliana OX%3D3702)	flesh	1.6384	0.76837	1.14901	2.66923	0.940216	1.623
g00015426	Chr6-4	5256912	5257386	+	Similar to CMT1: DNA (cytosine-5)-methyltransferase CMT1 (Oryza sativa subsp. japonica OX%3D39947)	flesh	0.107392	0	0	0.483917	0.164888	0
g00015435	Chr6-4	5284084	5285318	-	Similar to Dock11: Dedicator of cytokinesis protein 11 (Mus musculus OX%3D10090)	skin	1.10646	1.23155	2.53333	0	0.0698229	0
g00015444	Chr6-4	5310268	5311281	-	Similar to ZHD5: Zinc-finger homeodomain protein 5 (Arabidopsis thaliana OX%3D3702)	skin	0	0.0223341	0.389493	0	0	0
g00015447	Chr6-4	5334154	5335566	+	Similar to FLOT1: Flotillin-like protein 1 (Medicago truncatula OX%3D3880)	skin and flesh	0.375663	1.16506	0.20709	0.724034	1.8103	0.148207
g00015462	Chr6-4	5417557	5422205	-	Similar to PCMP-H84: Putative pentatricopeptide repeat-containing protein At3g08820 (Arabidopsis thaliana OX%3D3702)	skin and flesh	2.37215	3.01106	0.849979	2.16557	2.6093	0.649189
g00015469	Chr6-4	5464197	5464645	+	Similar to PRP8B: Pre-mRNA-processing-splicing factor 8B (Arabidopsis thaliana OX%3D3702)	skin	1.67988	0.693947	1.94894	1.28571	0.712871	2.18991
g00015477	Chr6-4	5492131	5492418	-	Similar to utp10: U3 small nucleolar RNA-associated protein 10 (Aspergillus oryzae (strain ATCC 42149 / RIB 40) OX%3D510516)	skin and flesh	0.53752	0	0	0.425013	0	0
g00015479	Chr6-4	5505410	5513406	-	Similar to ddl: D-alanine--D-alanine ligase (Lactobacillus reuteri (strain DSM 20016) OX%3D557436)	skin and flesh	1.36047	1.36966	0.421287	1.54842	0.997715	0.378675
g00015480	Chr6-4	5520418	5526478	+	Similar to BCHC2: BEACH domain-containing protein C2 (Arabidopsis thaliana OX%3D3702)	skin and flesh	1.13388	0.626725	0	1.88018	1.94323	0
g00015482	Chr6-4	5533778	5533975	+	Similar to proS: Proline--tRNA ligase (Streptococcus agalactiae serotype Ia (strain ATCC 27591 / A909 / CDC SS700) OX%3D205921)	skin	0.471643	0	0.251673	0.154857	0	0.186608
g00015492	Chr6-4	5627028	5627276	+	Similar to proS: Proline--tRNA ligase (Rubrobacter xylanophilus (strain DSM 9941 / NBRC 16129) OX%3D266117)	skin and flesh	1.49212	1.08565	0.45888	1.32631	1.00158	0
g00015493	Chr6-4	5629549	5636196	-	Similar to AGT3: Alanine--glyoxylate aminotransferase 2 homolog 2%2C mitochondrial (Arabidopsis thaliana OX%3D3702)	skin	0.467421	1.95416	0.0669761	0.0724391	0.0259617	0.0122918
g00015497	Chr6-4	5682960	5684083	+	Similar to BHLH61: Transcription factor bHLH61 (Arabidopsis thaliana OX%3D3702)	skin	0.106484	0.269802	0.603414	0	0	0
g00015500	Chr6-4	5708104	5710631	+	Similar to WRKY33: Probable WRKY transcription factor 33 (Arabidopsis thaliana OX%3D3702)	skin and flesh	2.21665	1.60958	7.48487	2.4696	2.22321	11.4436
g00015506	Chr6-4	5754284	5756496	-	Similar to PATL6: Patellin-6 (Arabidopsis thaliana OX%3D3702)	skin and flesh	5.996	4.82362	0.826427	4.44125	4.13764	0.275907
g00015512	Chr6-4	5784703	5790489	+	Similar to KLHL18: Kelch-like protein 18 (Homo sapiens OX%3D9606)	flesh	1.62459	2.31143	3.01825	1.59113	3.11434	4.4741
g00015519	Chr6-4	5839423	5843688	-	Similar to DTX44: Protein DETOXIFICATION 44%2C chloroplastic (Arabidopsis thaliana OX%3D3702)	skin and flesh	1.35511	1.15388	0.245973	0.535978	0.516557	0.0379949
g00015525	Chr6-4	5874433	5875089	-	Similar to PYL4: Abscisic acid receptor PYL4 (Arabidopsis thaliana OX%3D3702)	skin	1.21685	2.16368	0.396312	0.902453	0.409464	0.959924
g00015527	Chr6-4	5882901	5883260	-	Similar to slc25a40: Solute carrier family 25 member 40 (Xenopus tropicalis OX%3D8364)	skin and flesh	8.23429	15.1146	0	3.96403	22.2537	0
g00015528	Chr6-4	5883405	5884079	-	Similar to mcfF: Mitoferrin (Dictyostelium discoideum OX%3D44689)	skin and flesh	4.09794	7.75252	1.46426	2.76668	9.9701	1.52262
g00015531	Chr6-4	5892180	5894715	+	Similar to PFE: Ferritin%2C chloroplastic (Phaseolus vulgaris OX%3D3885)	skin and flesh	0.309992	13.0079	20.6491	0	2.02977	20.9432
g00015533	Chr6-4	5897279	5897824	-	Similar to SRFR1: Suppressor of RPS4-RLD 1 (Arabidopsis thaliana OX%3D3702)	skin and flesh	1.58524	0.687408	0.243351	0.559808	0.908269	0.147125
g00015536	Chr6-4	5909317	5910714	-	Similar to SPC24: Kinetochore protein SPC24 homolog (Arabidopsis thaliana OX%3D3702)	skin and flesh	0.456887	0.389885	0	0.269205	0.109182	0
g00015540	Chr6-4	5929660	5931005	+	Similar to rpoC2: DNA-directed RNA polymerase subunit beta'' (Cucumis sativus OX%3D3659)	skin	0.686648	0	0	0.109953	0.139496	0
g00015546	Chr6-4	5949512	5949643	+	Protein of unknown function	flesh	0	0	0	0	0	4.83263
g00015562	Chr6-4	6035231	6035377	+	Similar to aroA: 3-phosphoshikimate 1-carboxyvinyltransferase (Streptococcus mutans serotype c (strain ATCC 700610 / UA159) OX%3D210007)	skin	0	7.03573	9.04963	3.63027	4.4355	5.57287
g00015577	Chr6-4	6112096	6112776	+	Similar to DOGL4: Protein DOG1-like 4 (Arabidopsis thaliana OX%3D3702)	skin	2.91161	3.69927	1.1491	0.258351	0.18554	0.152232
g00015582	Chr6-4	6122620	6131761	+	Similar to Stxbp5: Syntaxin-binding protein 5 (Mus musculus OX%3D10090)	skin	0.426732	0.353055	0.0817412	0.294718	0.400007	0.0707066
g00015583	Chr6-4	6131823	6132906	-	Similar to At3g47300: SelT-like protein (Arabidopsis thaliana OX%3D3702)	skin	0.684459	1.03096	2.01884	0.353224	0.435514	0.610286
g00015584	Chr6-4	6133936	6136771	+	Similar to FAD7: Omega-3 fatty acid desaturase%2C chloroplastic (Sesamum indicum OX%3D4182)	skin	3.53276	4.7698	8.52054	3.55385	4.36191	5.30921
g00015585	Chr6-4	6137903	6138145	-	Similar to At1g63360: Probable disease resistance protein At1g63360 (Arabidopsis thaliana OX%3D3702)	skin	0.261456	0	0	0	0	0
g00015586	Chr6-4	6139540	6140890	+	Similar to Prss37: Probable inactive serine protease 37 (Mus musculus OX%3D10090)	skin and flesh	4.54992	7.21305	9.39342	5.59653	8.54533	13.3611
g00015588	Chr6-4	6176716	6178900	-	Similar to fes1: Hsp70 nucleotide exchange factor fes1 (Emericella nidulans (strain FGSC A4 / ATCC 38163 / CBS 112.46 / NRRL 194 / M139) OX%3D227321)	skin and flesh	6.87385	11.452	2.00077	5.58504	7.00249	0.968854
g00015593	Chr6-4	6211657	6212328	-	Similar to APUM1: Pumilio homolog 1 (Arabidopsis thaliana OX%3D3702)	flesh	1.00146	0.460163	0.700784	1.2476	0.414619	0.655233
g00015594	Chr6-4	6214219	6216438	-	Similar to Os05g0163100: PHD finger protein ALFIN-LIKE 1 (Oryza sativa subsp. japonica OX%3D39947)	skin and flesh	10.2375	9.33467	3.7743	9.9915	9.51027	3.1148
g00015599	Chr6-4	6234599	6235865	+	Similar to atpA: ATP synthase subunit alpha (Anaeromyxobacter dehalogenans (strain 2CP-C) OX%3D290397)	skin	0.251973	0	0	0.0560436	0.042828	0.0319656
g00015602	Chr6-4	6258289	6259361	-	Similar to PDX1: Probable pyridoxal 5'-phosphate synthase subunit PDX1 (Hevea brasiliensis OX%3D3981)	skin	7.39661	15.7923	5.70655	3.028	3.39244	2.76171
g00015612	Chr6-4	6337363	6340638	+	Similar to CAX1: Vacuolar cation/proton exchanger 1 (Arabidopsis thaliana OX%3D3702)	skin	1.42912	6.14121	1.03571	0.208115	0.393886	0.178398
g00015615	Chr6-4	6352961	6353200	-	Similar to Selenok: Selenoprotein K (Rattus norvegicus OX%3D10116)	skin	1.66692	1.05271	0.5687	0	0	0
g00015618	Chr6-4	6363004	6364316	+	Similar to LHCB4.2: Chlorophyll a-b binding protein CP29.2%2C chloroplastic (Arabidopsis thaliana OX%3D3702)	skin	0.668657	2.22512	2.97051	0.092724	0.140976	0.207512
g00015623	Chr6-4	6381330	6381909	-	Similar to GK0436: UPF0061 protein GK0436 (Geobacillus kaustophilus (strain HTA426) OX%3D235909)	skin and flesh	0.499302	0	0.263671	0	0.215887	0.41179
g00015624	Chr6-4	6381983	6382210	-	Similar to FLA21: Fasciclin-like arabinogalactan protein 21 (Arabidopsis thaliana OX%3D3702)	skin	3.65423	1.00005	4.23055	3.22653	2.86555	5.06621
g00015626	Chr6-4	6385426	6385599	-	Protein of unknown function	skin	0	1.52733	0	1.34511	1.07373	2.32633
g00015633	Chr6-4	6401119	6401342	+	Similar to ackA: Acetate kinase (Sulfurovum sp. (strain NBC37-1) OX%3D387093)	skin	0	0	0.833217	0	0	0
g00015635	Chr6-4	6410567	6418444	+	Similar to CRPK1: Cold-responsive protein kinase 1 (Arabidopsis thaliana OX%3D3702)	flesh	2.62554	3.11104	5.48648	4.177	6.09448	9.13186
g00015652	Chr6-4	6466081	6466701	-	Similar to argS: Arginine--tRNA ligase (Chlorobaculum tepidum (strain ATCC 49652 / DSM 12025 / NBRC 103806 / TLS) OX%3D194439)	skin	0.374619	0.256036	0	0.432713	0.180912	0.257617
g00015654	Chr6-4	6468449	6473890	-	Similar to LAX2: Auxin transporter-like protein 2 (Medicago truncatula OX%3D3880)	skin	8.5762	5.09146	3.44812	9.78824	5.03713	4.87609
g00015684	Chr6-4	6668069	6669910	+	Similar to metE: 5-methyltetrahydropteroyltriglutamate--homocysteine methyltransferase (Bordetella parapertussis (strain 12822 / ATCC BAA-587 / NCTC 13253) OX%3D257311)	skin	2.3546	2.01887	0.871515	1.7359	2.09325	0.801938
g00015687	Chr6-4	6682989	6686421	+	Similar to C1ra: Complement C1r-A subcomponent (Mus musculus OX%3D10090)	skin and flesh	1.37857	1.0204	0.369786	0.496156	0.187974	0.0275886
g00015699	Chr6-4	6733044	6734148	-	Similar to CBG06228: Protein MON2 homolog (Caenorhabditis briggsae OX%3D6238)	flesh	2.27541	3.10059	2.552	2.71971	1.12091	2.14818
g00015717	Chr6-4	6826913	6827146	+	Similar to ier3ip1: Immediate early response 3-interacting protein 1 (Xenopus laevis OX%3D8355)	skin and flesh	10.0858	4.72525	8.61456	2.42138	6.10947	3.421
g00015718	Chr6-4	6827951	6828205	+	Similar to addA: ATP-dependent helicase/nuclease subunit A (Carboxydothermus hydrogenoformans (strain ATCC BAA-161 / DSM 6008 / Z-2901) OX%3D246194)	skin and flesh	6.45852	3.72843	1.17758	6.61295	3.05311	2.283
g00015719	Chr6-4	6831752	6833827	+	Similar to TUBB2: Tubulin beta-2 chain (Oryza sativa subsp. japonica OX%3D39947)	skin	12.1961	13.3508	5.61369	20.3136	12.6574	11.8383
g00015723	Chr6-4	6854367	6856279	+	Similar to At4g27290: G-type lectin S-receptor-like serine/threonine-protein kinase At4g27290 (Arabidopsis thaliana OX%3D3702)	flesh	3.32906	4.63561	6.31256	2.59019	4.06813	5.98307
g00015730	Chr6-4	6873192	6875310	-	Similar to FBP: Fructose-1%2C6-bisphosphatase%2C chloroplastic (Pisum sativum OX%3D3888)	skin	3.09774	0.957597	1.9256	0.173083	0.0622349	0.149764
g00015734	Chr6-4	6884648	6884833	+	Similar to mnmA: tRNA-specific 2-thiouridylase MnmA (Corynebacterium diphtheriae (strain ATCC 700971 / NCTC 13129 / Biotype gravis) OX%3D257309)	skin	0.547187	0	0	0	0	0
g00015738	Chr6-4	6893472	6894805	+	Similar to rexB: ATP-dependent helicase/deoxyribonuclease subunit B (Lactobacillus delbrueckii subsp. bulgaricus (strain ATCC BAA-365) OX%3D321956)	skin	0.123471	0.415782	0.5567	0.206423	0.591949	0.0558653
g00017184	Chr6-4	15605211	15610720	-	Similar to CTPA3: Carboxyl-terminal-processing peptidase 3%2C chloroplastic (Arabidopsis thaliana OX%3D3702)	skin and flesh	0.396555	1.46763	2.62351	0.205802	0.22574	0.928318
g00017186	Chr6-4	15616713	15617480	-	Similar to atpF2: ATP synthase subunit b 2 (Acidiphilium cryptum (strain JF-5) OX%3D349163)	skin and flesh	29.7079	8.71984	19.2735	32.3236	12.2748	29.0242
g00017187	Chr6-4	15617314	15620598	+	Similar to Genome polyprotein (Hepatitis C virus genotype 6h (isolate VN004) OX%3D356424)	flesh	0.665979	0.380308	0.692437	0.793321	0.262366	1.21382
g00017191	Chr6-4	15646632	15647581	-	Similar to UGT76E1: UDP-glycosyltransferase 76E1 (Arabidopsis thaliana OX%3D3702)	skin	0.459714	0.685584	0.0726349	0.276702	0.402551	0.0456486
g00017206	Chr6-4	15792715	15793034	-	Similar to YPL257W: Uncharacterized membrane protein YPL257W (Saccharomyces cerevisiae (strain ATCC 204508 / S288c) OX%3D559292)	skin and flesh	3.25699	0	0.613313	3.21011	1.30465	2.26303
g00017207	Chr6-4	15797131	15797791	-	Similar to dlg4: Disks large homolog 4 (Danio rerio OX%3D7955)	flesh	0.359362	0.41334	0.757861	0	0	0.306833
g00017208	Chr6-4	15800801	15802942	+	Similar to ANS1: Leucoanthocyanidin dioxygenase 1 (Oryza sativa subsp. indica OX%3D39946)	skin and flesh	0.693775	0.147339	0.306203	0.663302	0.164387	0.40208
g00017213	Chr6-4	15816100	15816453	-	Similar to 57: Immediate-early phosphoprotein 57 (Alcelaphine herpesvirus 1 (strain C500) OX%3D654901)	skin	0.361862	0.239707	0	0.185632	0.219023	0
g00017214	Chr6-4	15818246	15825483	+	Similar to F8H: Probable glucuronoxylan glucuronosyltransferase F8H (Arabidopsis thaliana OX%3D3702)	skin	1.58686	2.39785	3.90187	0.871202	0.601862	1.80356
g00017218	Chr6-4	15834106	15840367	+	Similar to Ighmbp2: DNA-binding protein SMUBP-2 (Mus musculus OX%3D10090)	flesh	6.70184	5.50466	12.6869	5.58895	5.24293	12.0491
g00017227	Chr6-4	15903301	15911951	+	Similar to DTX42: Protein DETOXIFICATION 42 (Arabidopsis thaliana OX%3D3702)	flesh	8.57995	12.723	7.46992	6.95212	19.4208	7.73075
g00017230	Chr6-4	15918763	15922657	-	Similar to GK-2: Guanylate kinase 2 (Arabidopsis thaliana OX%3D3702)	flesh	5.89767	5.2402	4.37964	4.80816	2.77493	2.06626
g00017235	Chr6-4	15955710	15957005	+	Similar to REM4.2: Remorin 4.2 (Arabidopsis thaliana OX%3D3702)	skin	13.541	5.83007	13.7735	7.38973	10.0088	10.4846
g00017237	Chr6-4	15962543	15969526	+	Similar to SVR3: Putative elongation factor TypA-like SVR3%2C chloroplastic (Arabidopsis thaliana OX%3D3702)	skin	1.25153	0.890706	0.39002	0.510165	0.32827	0.158073
g00017255	Chr6-4	16046955	16047677	+	Similar to murG: UDP-N-acetylglucosamine--N-acetylmuramyl-(pentapeptide) pyrophosphoryl-undecaprenol N-acetylglucosamine transferase (Vesicomyosocius okutanii subsp. Calyptogena okutanii (strain HA) OX%3D412965)	skin and flesh	34.8113	15.3716	29.2138	18.6639	7.9643	20.8011
g00017266	Chr6-4	16084416	16084679	-	Similar to ccmE: Cytochrome c-type biogenesis protein CcmE (Methylococcus capsulatus (strain ATCC 33009 / NCIMB 11132 / Bath) OX%3D243233)	skin and flesh	9.879	26.2711	39.1884	12.9514	4.88604	23.2063
g00017287	Chr6-4	16155696	16156698	-	Similar to NTAQ1: Protein N-terminal glutamine amidohydrolase (Arabidopsis thaliana OX%3D3702)	skin and flesh	0.808545	0.208199	0.572477	0.412219	0.0509787	0.554387
g00017288	Chr6-4	16156794	16157207	+	Similar to DTWD2: DTW domain-containing protein 2 (Macaca fascicularis OX%3D9541)	skin and flesh	0.348157	0	0.275	0.740096	0.070994	0.290111
g00017289	Chr6-4	16157226	16157561	+	Similar to DNAH2: Dynein heavy chain 2%2C axonemal (Homo sapiens OX%3D9606)	skin and flesh	0.469513	0	0.320454	0.497341	0.068141	0.176516
g00017295	Chr6-4	16210650	16212218	-	Similar to prmA: Ribosomal protein L11 methyltransferase (Aeromonas salmonicida (strain A449) OX%3D382245)	skin and flesh	3.29147	9.45752	1.62905	3.32851	10.4895	2.7916
g00017298	Chr6-4	16230503	16230760	-	Similar to tgt: Queuine tRNA-ribosyltransferase (Hamiltonella defensa subsp. Acyrthosiphon pisum (strain 5AT) OX%3D572265)	flesh	0	0	0	0.158645	0.6618	0
g00017299	Chr6-4	16231348	16231983	-	Similar to RRD2: Serine/threonine-protein phosphatase 2A activator 2 (Debaryomyces hansenii (strain ATCC 36239 / CBS 767 / JCM 1990 / NBRC 0083 / IGC 2968) OX%3D284592)	skin and flesh	2.91362	9.96084	2.85495	3.56826	7.47805	2.32426
g00017300	Chr6-4	16232102	16232628	+	Similar to cobQ: Cobyric acid synthase (Rhodobacter sphaeroides (strain ATCC 17025 / ATH 2.4.3) OX%3D349102)	skin	0.435664	1.3276	0.37267	0.47586	1.0241	0.364465
g00017320	Chr6-4	16387349	16387777	-	Similar to ilvD: Dihydroxy-acid dehydratase (Acidiphilium cryptum (strain JF-5) OX%3D349163)	skin and flesh	0.467437	0.789784	0.063751	0.680689	1.00854	0.0956063
g00017328	Chr6-4	16427047	16428468	+	Similar to ZOG1: Zeatin O-glucosyltransferase (Phaseolus lunatus OX%3D3884)	skin	0	0.487002	0	0	0.0289492	0
g00017330	Chr6-4	16433947	16435158	+	Similar to Lrrk2: Leucine-rich repeat serine/threonine-protein kinase 2 (Mus musculus OX%3D10090)	flesh	0	0	0	0.30075	0	0.0655137
g00017337	Chr6-4	16481573	16481740	-	Similar to panD: Aspartate 1-decarboxylase (Hydrogenobaculum sp. (strain Y04AAS1) OX%3D380749)	skin and flesh	2.76914	0	7.27328	4.42198	9.21283	3.97808
g00017355	Chr6-4	16592332	16594845	+	Similar to PIN1: Peptidyl-prolyl cis-trans isomerase Pin1 (Malus domestica OX%3D3750)	skin and flesh	49.177	41.0205	20.7232	40.0673	40.1102	17.4748
g00017356	Chr6-4	16597548	16598664	-	Similar to MSRA5: Peptide methionine sulfoxide reductase A5 (Arabidopsis thaliana OX%3D3702)	skin and flesh	0.639237	0.143883	0.835436	0.459153	0.067796	0.86501
g00017366	Chr6-4	16658455	16658754	-	Similar to egtA: Glutamate--cysteine ligase EgtA (Mycobacterium tuberculosis (strain ATCC 25618 / H37Rv) OX%3D83332)	flesh	0.583868	0.812706	0.551845	0.608434	1.1663	1.56516
g00017367	Chr6-4	16668003	16669458	+	Similar to CDC15: Cell division control protein 15 (Saccharomyces cerevisiae (strain ATCC 204508 / S288c) OX%3D559292)	skin and flesh	1.10341	0	3.7682	0.26608	0	0.290908
g00017371	Chr6-4	16679233	16680426	+	Similar to GNS1: Glucan endo-1%2C3-beta-glucosidase%2C basic isoform (Prunus persica OX%3D3760)	flesh	104.575	57.1164	117.795	14.5837	4.70242	35.5563
g00017381	Chr6-4	16746259	16746462	+	Similar to dre-1: F-box protein dre-1 (Caenorhabditis elegans OX%3D6239)	skin	0.238123	0	0.843932	0.646281	0.926363	0.202772
g00017383	Chr6-4	16756030	16756518	+	Similar to Edrf1: Erythroid differentiation-related factor 1 (Mus musculus OX%3D10090)	skin and flesh	0.901664	0.169928	0.42026	1.24359	0.248209	0.20927
g00017385	Chr6-4	16771563	16774945	+	Similar to PYD3: Beta-ureidopropionase (Arabidopsis thaliana OX%3D3702)	skin and flesh	4.63218	5.55233	13.7892	3.06838	3.008	12.4916
g00017386	Chr6-4	16775972	16777394	-	Similar to FPGS2: Folylpolyglutamate synthase (Arabidopsis thaliana OX%3D3702)	skin and flesh	0.157889	1.2071	1.74881	0.120213	0.399708	1.12897
g00017389	Chr6-4	16778545	16779446	+	Similar to DRP5A: Dynamin-related protein 5A (Arabidopsis thaliana OX%3D3702)	flesh	0.615881	1.47875	0.831013	0.347113	2.45732	0.310635
g00017395	Chr6-4	16804525	16804878	-	Similar to STAM2: Signal transducing adapter molecule 2 (Homo sapiens OX%3D9606)	skin and flesh	0	0	2.06946	0	0	1.45509
g00017400	Chr6-4	16821729	16823717	-	Similar to priS: DNA primase small subunit PriS (Saccharolobus solfataricus (strain ATCC 35092 / DSM 1617 / JCM 11322 / P2) OX%3D273057)	skin and flesh	1.32758	0.173757	0.506998	0.830157	0	0.186945
g00017406	Chr6-4	16850084	16851667	+	Similar to Acetolactate synthase small subunit 1%2C chloroplastic (Nicotiana plumbaginifolia OX%3D4092)	skin	1.31521	0.271141	0.428753	1.46442	0.767351	0.610607
g00017407	Chr6-4	16852016	16852156	+	Similar to alb2: Serum albumin 2 (Salmo salar OX%3D8030)	flesh	0	0	0	7.22776	0	0
g00017408	Chr6-4	16852614	16853185	+	Similar to rplB: 50S ribosomal protein L2 (Nitrosomonas europaea (strain ATCC 19718 / CIP 103999 / KCTC 2705 / NBRC 14298) OX%3D228410)	flesh	0.531251	1.19121	0.164894	0.654797	0.773459	0.0697887
g00017409	Chr6-4	16853616	16854026	-	Similar to At5g01610: Uncharacterized protein At5g01610 (Arabidopsis thaliana OX%3D3702)	skin	0.364934	0	0.0849427	0.231532	0	0.137409
g00017413	Chr6-4	16886323	16894709	-	Similar to Usp54: Inactive ubiquitin carboxyl-terminal hydrolase 54 (Mus musculus OX%3D10090)	skin and flesh	1.06109	1.88098	0	1.14562	1.22919	0
g00017417	Chr6-4	16905119	16905753	-	Similar to DBP: Major DNA-binding protein (Human herpesvirus 7 (strain JI) OX%3D57278)	flesh	0	0	0.149676	0	0	0.397653
g00017418	Chr6-4	16905824	16909419	-	Similar to PICBP: Calmodulin binding protein PICBP (Arabidopsis thaliana OX%3D3702)	skin and flesh	2.01902	1.53519	0.860691	3.12796	2.22176	1.1375
g00017423	Chr6-4	16957293	16964551	+	Similar to NUF2: Kinetochore protein NUF2 homolog (Arabidopsis thaliana OX%3D3702)	flesh	4.81597	2.41136	6.68531	4.45152	1.94274	7.34319
g00017426	Chr6-4	16982393	16983025	+	Similar to CML36: Probable calcium-binding protein CML36 (Arabidopsis thaliana OX%3D3702)	skin	29.0332	73.423	47.4146	60.2967	80.224	83.0092
g00017429	Chr6-4	17009942	17013323	+	Similar to At5g04060: Probable methyltransferase PMT7 (Arabidopsis thaliana OX%3D3702)	skin and flesh	3.91033	4.59892	0.596205	4.17087	4.0301	1.04926
g00017439	Chr6-4	17043169	17046203	+	Similar to NPR5: Regulatory protein NPR5 (Arabidopsis thaliana OX%3D3702)	skin and flesh	0.356502	1.30193	0.934595	0.443311	1.089	1.98892
g00017440	Chr6-4	17048252	17054000	-	Similar to L-galactono-1%2C4-lactone dehydrogenase%2C mitochondrial (Brassica oleracea OX%3D3712)	skin and flesh	0.535565	1.05271	5.60864	0.379838	1.2747	6.21713
g00017446	Chr6-4	17067094	17067336	-	Similar to Mfer_0534: Uncharacterized protein Mfer_0534 (Methanothermus fervidus (strain ATCC 43054 / DSM 2088 / JCM 10308 / V24 S) OX%3D523846)	skin	0	0.299296	0	0.0914387	0	0
g00017454	Chr6-4	17130626	17130841	+	Similar to znf346: Zinc finger protein 346 (Xenopus laevis OX%3D8355)	skin and flesh	0	0	0.64338	0	0	0.570189
g00017455	Chr6-4	17157303	17157755	+	Similar to SIB2: Sigma factor binding protein 2%2C chloroplastic (Arabidopsis thaliana OX%3D3702)	skin and flesh	1.77814	3.1948	7.7921	0.991815	2.34589	2.77475
g00017462	Chr6-4	17213765	17223650	-	Similar to yihQ: Sulfoquinovosidase (Escherichia coli (strain K12) OX%3D83333)	flesh	7.54105	13.3735	12.1403	5.69429	7.32618	11.8253
g00017476	Chr6-4	17359647	17361217	+	Similar to prfA: Peptide chain release factor 1 (Rickettsia rickettsii (strain Sheila Smith) OX%3D392021)	skin	0.63147	0.130252	0.427819	0.309239	0.0343757	0.390082
g00017478	Chr6-4	17385264	17385413	-	Protein of unknown function	skin	0	0	1.26812	0	0	0
g00017484	Chr6-4	17415506	17415992	+	Similar to FIS1A: Mitochondrial fission 1 protein A (Arabidopsis thaliana OX%3D3702)	skin and flesh	1.72595	1.14625	5.77663	1.5273	1.41558	6.17173
g00017485	Chr6-4	17416212	17417519	+	Similar to FIS1A: Mitochondrial fission 1 protein A (Arabidopsis thaliana OX%3D3702)	skin	0.64559	0.123963	0.078766	0.162422	0.189967	0.0659687
g00017488	Chr6-4	17436346	17438354	-	Similar to LCY1: Lycopene beta cyclase%2C chloroplastic (Solanum lycopersicum OX%3D4081)	skin and flesh	0.563734	2.21702	2.08847	0.499425	2.53891	1.78865
g00017546	Chr6-4	17582775	17606440	+	Similar to At2g43240: CMP-sialic acid transporter 2 (Arabidopsis thaliana OX%3D3702)	skin and flesh	2.46449	2.81707	5.25627	2.8383	4.04655	5.96743
g00017550	Chr6-4	17612397	17612884	+	Similar to puf: Ubiquitin carboxyl-terminal hydrolase puf (Drosophila melanogaster OX%3D7227)	flesh	0	0	0.120669	0	0	0.294323
g00017598	Chr6-4	17719720	17720136	+	Similar to N: TMV resistance protein N (Nicotiana glutinosa OX%3D35889)	flesh	0.403265	0.132932	0.395454	0.349717	0	0.0558563
g00017601	Chr6-4	17726964	17727221	-	Similar to infB: Translation initiation factor IF-2 (Tropheryma whipplei (strain TW08/27) OX%3D218496)	flesh	0.110222	0	0	0.268953	0	0
g00017603	Chr6-4	17727859	17728814	+	Similar to At3g52640/At3g52650: Nicastrin (Arabidopsis thaliana OX%3D3702)	skin	0.449122	0	0.127335	0.363266	0.298368	0.116279
g00017605	Chr6-4	17739040	17740679	+	Similar to aifB: Apoptosis-inducing factor homolog B (Dictyostelium discoideum OX%3D44689)	flesh	0	0	0	0.439896	0	0.109102
g00017607	Chr6-4	17749414	17749946	+	Similar to AUR1: Serine/threonine-protein kinase Aurora-1 (Arabidopsis thaliana OX%3D3702)	skin and flesh	0.843039	0	1.21024	0.418613	0	0.522299
g00017626	Chr6-4	17829901	17830702	+	Similar to RBCS: Ribulose bisphosphate carboxylase small chain%2C chloroplastic (Pyrus pyrifolia OX%3D3767)	skin and flesh	106.483	116.124	317.407	6.92884	2.02347	26.403
g00017633	Chr6-4	17879810	17879938	+	Protein of unknown function	skin and flesh	929.912	889.923	130.235	1050.16	1453.32	222.382
g00017643	Chr6-4	17953648	17963088	-	Similar to Thioredoxin M-type%2C chloroplastic (Brassica napus OX%3D3708)	skin and flesh	5.03281	4.05677	0.798377	5.97429	4.08838	0.738163
g00017649	Chr6-4	17994194	17998670	-	Similar to UBC26: Probable ubiquitin-conjugating enzyme E2 26 (Arabidopsis thaliana OX%3D3702)	skin and flesh	4.01904	4.33681	8.60291	4.59446	4.76083	9.98997
g00017654	Chr6-4	18023948	18024439	+	Similar to ASAP3: Arf-GAP with SH3 domain%2C ANK repeat and PH domain-containing protein 3 (Homo sapiens OX%3D9606)	skin	8.32744	25.9798	7.17829	14.2601	10.262	11.387
g00017680	Chr6-4	18148262	18153690	+	Similar to SWI2: Switch 2 (Arabidopsis thaliana OX%3D3702)	skin and flesh	1.25621	2.59095	3.62891	1.36356	2.3506	4.0074
g00017686	Chr6-4	18181003	18181212	+	Similar to ctaF: Cytochrome c oxidase subunit 4B (Bacillus pseudofirmus (strain OF4) OX%3D398511)	skin and flesh	0.795722	0.993413	0	2.81114	2.00905	0.498365
g00017687	Chr6-4	18181225	18182540	+	Similar to SPL4: Squamosa promoter-binding-like protein 4 (Arabidopsis thaliana OX%3D3702)	skin	2.36531	1.37773	0.964162	4.10215	2.38789	2.93182
g00017690	Chr6-4	18185990	18191934	+	Similar to RING1A: Putative E3 ubiquitin-protein ligase RING1a (Arabidopsis thaliana OX%3D3702)	skin and flesh	0.492241	0.477626	1.34992	0.426883	0.237404	1.10957
g00017696	Chr6-4	18211245	18214386	-	Similar to TAT: Tyrosine aminotransferase (Arabidopsis thaliana OX%3D3702)	flesh	0.284978	0.310014	0.327	0.397207	0.0390851	0.195111
g00017699	Chr6-4	18227573	18236297	+	Similar to RPN1A: 26S proteasome non-ATPase regulatory subunit 2 homolog A (Arabidopsis thaliana OX%3D3702)	skin	18.3849	24.124	37.795	24.5405	29.828	45.0775
g00017700	Chr6-4	18237624	18238445	-	Similar to Ldb3: LIM domain-binding protein 3 (Mus musculus OX%3D10090)	flesh	0.560773	0.397365	0.489459	0.540979	1.86001	0.355959
g00017703	Chr6-4	18269677	18270355	+	Similar to TAX2: Signaling peptide TAXIMIN 2 (Arabidopsis thaliana OX%3D3702)	flesh	0.139165	0.400308	0.18554	0.0903037	1.3845	0.0338983
g00017704	Chr6-4	18272504	18275888	+	Similar to Dnajb4: DnaJ homolog subfamily B member 4 (Mus musculus OX%3D10090)	skin and flesh	0.0548034	0.871307	0	0	0.385832	0
g00017709	Chr6-4	18309023	18313734	-	Similar to nuoC: NADH-quinone oxidoreductase subunit C/D (Gluconacetobacter diazotrophicus (strain ATCC 49037 / DSM 5601 / PAl5) OX%3D272568)	skin	0.660084	0.540701	1.65943	0.901659	0.74018	2.02469
g00017710	Chr6-4	18320509	18322583	-	Similar to NUC: Zinc finger protein NUTCRACKER (Arabidopsis thaliana OX%3D3702)	flesh	0.166242	0.189358	0.514087	0.530234	0.303538	1.46076
g00017713	Chr6-4	18357381	18357833	+	Similar to Agrn: Agrin (Mus musculus OX%3D10090)	skin	9.91137	9.99888	4.35314	8.46075	6.86944	5.88948
g00017717	Chr6-4	18378443	18387373	+	Similar to VOZ1: Transcription factor VOZ1 (Arabidopsis thaliana OX%3D3702)	skin and flesh	2.20798	2.66261	7.37547	2.25991	2.5782	7.34062
g00017718	Chr6-4	18387696	18391423	-	Similar to typA: GTP-binding protein TypA/BipA homolog (Buchnera aphidicola subsp. Schizaphis graminum (strain Sg) OX%3D198804)	flesh	1.26821	0.775282	0.878885	1.34387	0.545785	0.904205
g00017723	Chr6-4	18424464	18425808	-	Similar to RPC19: DNA-directed RNA polymerases I and III subunit RPAC2 (Saccharomyces cerevisiae (strain ATCC 204508 / S288c) OX%3D559292)	skin and flesh	9.04268	9.36542	0.434368	7.08464	8.57201	0.222857
g00017726	Chr6-4	18433690	18435339	-	Similar to rsmA: Ribosomal RNA small subunit methyltransferase A (Cutibacterium acnes (strain DSM 16379 / KPA171202) OX%3D267747)	flesh	5.84069	7.93729	3.42643	7.12705	9.17329	3.141
g00017728	Chr6-4	18438570	18439049	-	Similar to GOLGA6L2: Golgin subfamily A member 6-like protein 2 (Homo sapiens OX%3D9606)	skin	0.837201	2.08776	0.433337	0.745803	0.274529	0.575115
g00017729	Chr6-4	18444114	18444994	+	Similar to PDCB5: PLASMODESMATA CALLOSE-BINDING PROTEIN 5 (Arabidopsis thaliana OX%3D3702)	flesh	1.28189	1.40744	1.00506	2.51856	2.12383	0.883186
g00017730	Chr6-4	18449859	18450614	-	Similar to ATL41: E3 ubiquitin-protein ligase ATL41 (Arabidopsis thaliana OX%3D3702)	skin	0.0364863	0	0.398995	0	0	0.020315
g00017738	Chr6-4	18498240	18501765	-	Similar to pcaK: 4-hydroxybenzoate transporter PcaK (Pseudomonas aeruginosa (strain ATCC 15692 / DSM 22644 / CIP 104116 / JCM 14847 / LMG 12228 / 1C / PRS 101 / PAO1) OX%3D208964)	skin and flesh	1.20008	1.07637	8.0273	0.529858	0.48708	8.07801
g00017745	Chr6-4	18528581	18531109	-	Similar to SBP65: Seed biotin-containing protein SBP65 (Glycine max OX%3D3847)	flesh	19.5667	22.4179	14.5493	0	0.566632	0.076076
g00017755	Chr6-4	18588378	18588530	+	Similar to HSX11: Ceramide glucosyltransferase (Candida albicans (strain SC5314 / ATCC MYA-2876) OX%3D237561)	skin and flesh	171.995	205.935	51.7043	121.376	158.843	55.4832
g00017761	Chr6-4	18605647	18611565	+	Similar to PPCC: Phosphoenolpyruvate carboxylase 2 (Flaveria trinervia OX%3D4227)	skin and flesh	4.42347	6.27382	10.735	4.78161	6.73513	12.55
g00017777	Chr6-4	18732652	18733227	-	Protein of unknown function	skin and flesh	3.1994	6.3144	6.84847	2.91478	2.91888	6.32324
g00017779	Chr6-4	18733774	18734853	+	Similar to MAX2A: F-box/LRR-repeat MAX2 homolog A (Petunia hybrida OX%3D4102)	skin and flesh	2.94158	3.43752	11.0503	2.56739	2.53083	8.80251
g00017827	Chr6-4	19009814	19011846	-	Similar to SPAC16E8.13: RING finger protein ETP1 homolog (Schizosaccharomyces pombe (strain 972 / ATCC 24843) OX%3D284812)	skin	0.25701	0.211027	0	0.160197	0.249537	0
g00017828	Chr6-4	19012655	19015909	-	Similar to CODM: Codeine O-demethylase (Papaver somniferum OX%3D3469)	skin and flesh	1.07999	0.394253	0.044008	0.852963	0.228157	0.0877627
g00017830	Chr6-4	19021270	19024964	-	Similar to FTSH2: ATP-dependent zinc metalloprotease FTSH 2%2C chloroplastic (Arabidopsis thaliana OX%3D3702)	skin and flesh	3.98854	6.06056	12.0525	2.00977	2.95943	6.3288
g00017831	Chr6-4	19028983	19030053	-	Similar to RNF133: E3 ubiquitin-protein ligase RNF133 (Macaca fascicularis OX%3D9541)	flesh	0.553364	0.672186	0.663922	1.94776	3.37094	5.09059
g00017841	Chr6-4	19062622	19063743	-	Similar to At3g07870: F-box protein At3g07870 (Arabidopsis thaliana OX%3D3702)	skin	0.698304	0.840717	1.68815	1.0214	1.8781	0.857262
g00017846	Chr6-4	19107437	19111765	+	Similar to ACR11: ACT domain-containing protein ACR11 (Arabidopsis thaliana OX%3D3702)	flesh	3.02372	3.38171	5.34981	0.842657	0.572062	3.52642
g00017848	Chr6-4	19114299	19120746	-	Similar to 4CL1: 4-coumarate--CoA ligase 1 (Nicotiana tabacum OX%3D4097)	skin	0.535642	1.4893	4.00774	0.0191377	0.0974043	0.219857
g00017852	Chr6-4	19137804	19140655	+	Similar to RAD5: DNA repair protein RAD5 (Candida glabrata (strain ATCC 2001 / CBS 138 / JCM 3761 / NBRC 0622 / NRRL Y-65) OX%3D284593)	skin and flesh	1.39643	3.17692	2.37825	0.381421	1.54552	1.65108
g00017858	Chr6-4	19190205	19193818	+	Similar to serinc: Probable serine incorporator (Nematostella vectensis OX%3D45351)	skin and flesh	9.97723	7.51855	69.3472	11.1729	6.61765	68.3028
g00017864	Chr6-4	19220613	19233318	+	Similar to NUDT3: Nudix hydrolase 3 (Arabidopsis thaliana OX%3D3702)	skin and flesh	5.77326	5.11478	22.2292	5.54335	5.11957	25.6541
g00017867	Chr6-4	19245598	19248520	+	Similar to At1g79710: Probable folate-biopterin transporter 3 (Arabidopsis thaliana OX%3D3702)	flesh	0.486393	0.250006	0.137749	0.513862	0.396125	0.0263201
g00017868	Chr6-4	19249321	19251323	-	Similar to At5g10770: Aspartyl protease family protein At5g10770 (Arabidopsis thaliana OX%3D3702)	flesh	0.376459	0.303005	0.424251	0.868037	0.635859	3.18851
g00017869	Chr6-4	19256158	19256987	-	Similar to GK2543: Uncharacterized methyltransferase GK2543 (Geobacillus kaustophilus (strain HTA426) OX%3D235909)	skin and flesh	0.269479	0.318689	0	0.280972	0.265263	0
g00017871	Chr6-4	19259137	19259418	-	Similar to PCMP-E90: Pentatricopeptide repeat-containing protein At3g02330%2C mitochondrial (Arabidopsis thaliana OX%3D3702)	skin and flesh	0.78475	0.190855	0.233525	0.887943	0	0.109769
g00017873	Chr6-4	19263444	19263705	+	Similar to MDN1: Midasin (Arabidopsis thaliana OX%3D3702)	skin and flesh	1.56328	0	1.38996	0.942887	0.744747	0
g00017874	Chr6-4	19267534	19271550	+	Similar to Als2: Alsin (Mus musculus OX%3D10090)	skin	2.48061	2.969	7.25745	1.38279	1.27594	2.93521
g00017879	Chr6-4	19301765	19306351	+	Similar to OCT4: Organic cation/carnitine transporter 4 (Arabidopsis thaliana OX%3D3702)	skin	0.0265944	0.106665	1.08918	0	0	0.0252497
g00017883	Chr6-4	19334862	19338506	+	Similar to At3g06240: F-box/kelch-repeat protein At3g06240 (Arabidopsis thaliana OX%3D3702)	skin	0.0117074	0	0.426904	0	0	0.0261827
g00017893	Chr6-4	19375070	19375747	-	Similar to murQ: N-acetylmuramic acid 6-phosphate etherase (Vibrio campbellii (strain ATCC BAA-1116 / BB120) OX%3D338187)	skin and flesh	1.4196	1.40306	0.0270514	0.428779	0.621456	0
g00017895	Chr6-4	19377241	19381700	-	Similar to HST: Shikimate O-hydroxycinnamoyltransferase (Arabidopsis thaliana OX%3D3702)	skin and flesh	1.05672	2.23809	5.11693	0.426795	0.749561	1.18239
g00017898	Chr6-4	19388480	19388809	-	Similar to LRK10: Rust resistance kinase Lr10 (Triticum aestivum OX%3D4565)	skin	0	0	0.669059	0	0.09515	0.212909
g00017902	Chr6-4	19400394	19408033	+	Similar to Os06g0651600: Probable protein phosphatase 2C 58 (Oryza sativa subsp. japonica OX%3D39947)	flesh	0.149452	0.144265	0.496569	0.162335	0.281427	0.979096
g00017903	Chr6-4	19410230	19412237	+	Similar to ATJ8: Chaperone protein dnaJ 8%2C chloroplastic (Arabidopsis thaliana OX%3D3702)	skin and flesh	2.25912	5.01306	11.3023	1.27799	2.66854	6.26033
g00017904	Chr6-4	19415072	19418421	+	Similar to MRS2-1: Magnesium transporter MRS2-1 (Arabidopsis thaliana OX%3D3702)	skin	1.71892	2.55262	3.82908	1.69276	1.63273	3.11478
g00017905	Chr6-4	19418608	19418799	-	Similar to mug70: Meiotically up-regulated gene 70 protein (Schizosaccharomyces pombe (strain 972 / ATCC 24843) OX%3D284812)	skin and flesh	0.753657	0	0	0.817803	0	0
g00017906	Chr6-4	19419141	19420624	-	Protein of unknown function	flesh	42.7092	23.253	25.2172	28.5998	12.6514	17.8924
g00017911	Chr6-4	19433839	19435207	+	Similar to At5g15350: Lamin-like protein (Arabidopsis thaliana OX%3D3702)	flesh	1.13774	0.450398	0.717031	1.86037	0.319987	1.42298
g00017914	Chr6-4	19443157	19443555	-	Similar to SPH29: S-protein homolog 29 (Arabidopsis thaliana OX%3D3702)	skin	0.0373243	0.098878	1.94402	0	0	0
g00017916	Chr6-4	19465070	19465219	-	Similar to TPS1: (-)-limonene synthase%2C chloroplastic (Cannabis sativa OX%3D3483)	skin and flesh	8.40253	4.27107	0	6.153	12.2532	0
g00017920	Chr6-4	19490774	19496242	-	Similar to LPA3: Protein LOW PSII ACCUMULATION 3%2C chloroplastic (Arabidopsis thaliana OX%3D3702)	skin	5.70865	3.47909	2.58029	3.68387	2.75118	2.47707
g00017927	Chr6-4	19535810	19537909	-	Similar to WRKY40: Probable WRKY transcription factor 40 (Arabidopsis thaliana OX%3D3702)	skin and flesh	0.210144	0.598475	13.1264	0.833063	1.07097	13.3508
g00017929	Chr6-4	19551849	19552040	-	Similar to Hydin: Hydrocephalus-inducing protein (Mus musculus OX%3D10090)	flesh	0	0	0	0	0	0.443463
g00017933	Chr6-4	19577132	19581156	-	Similar to CCR1: Cinnamoyl-CoA reductase 1 (Arabidopsis thaliana OX%3D3702)	skin and flesh	3.20935	14.0718	13.8651	0.900724	11.7436	1.91325
g00017941	Chr6-4	19644342	19645166	-	Similar to CAF1-7: Probable CCR4-associated factor 1 homolog 7 (Arabidopsis thaliana OX%3D3702)	skin and flesh	0.888662	0.259493	2.91553	0.543065	0.117285	2.41912
g00017949	Chr6-4	19677674	19678273	+	Similar to tra-2: Sex-determining transformer protein 2 (Caenorhabditis remanei OX%3D31234)	skin and flesh	4.63329	0	0	4.13468	0	0
g00017951	Chr6-4	19685470	19685808	-	Similar to trpA: Tryptophan synthase alpha chain (Petrotoga mobilis (strain DSM 10674 / SJ95) OX%3D403833)	skin	0.0923973	0.550344	0.17286	0	0	0.201965
g00017953	Chr6-4	19689966	19692765	-	Similar to RPL7A: 60S ribosomal protein L7-1 (Arabidopsis thaliana OX%3D3702)	skin and flesh	7.9141	8.54065	20.5628	8.16787	7.4231	21.2362
g00017954	Chr6-4	19695453	19698721	+	Similar to GOS11: Golgi SNAP receptor complex member 1-1 (Arabidopsis thaliana OX%3D3702)	skin	3.30123	2.85877	7.41307	2.85168	2.63652	5.89614
g00017957	Chr6-4	19708958	19711482	-	Similar to At2g39795: Uncharacterized protein At2g39795%2C mitochondrial (Arabidopsis thaliana OX%3D3702)	skin and flesh	1.09955	1.3719	0.200826	1.00051	1.66041	0.203615
g00017958	Chr6-4	19717950	19719445	+	Similar to At4g17486: DeSI-like protein At4g17486 (Arabidopsis thaliana OX%3D3702)	skin and flesh	0	0	0.461166	0	0	0.686739
g00017960	Chr6-4	19727869	19732501	-	Similar to Dcun1d4: DCN1-like protein 4 (Mus musculus OX%3D10090)	flesh	13.7836	12.7258	22.8934	12.4628	12.5138	26.413
g00017975	Chr6-4	19817005	19817322	-	Similar to UL20: Protein UL20 (Human herpesvirus 2 (strain HG52) OX%3D10315)	skin and flesh	4.09148	3.19461	0.900995	6.53979	2.12983	1.13029
g00017976	Chr6-4	19817936	19818256	-	Similar to cobB: NAD-dependent protein deacylase (Desulfococcus oleovorans (strain DSM 6200 / Hxd3) OX%3D96561)	skin and flesh	1.95447	0.358608	0.073151	2.15835	0.430576	0.964341
g00017977	Chr6-4	19823896	19825469	-	Similar to ARPC3: Actin-related protein 2/3 complex subunit 3 (Arabidopsis thaliana OX%3D3702)	skin and flesh	0	0	1.02363	0	0	1.20229
g00017983	Chr6-4	19859828	19860874	+	Similar to GFT1: GDP-fucose transporter 1 (Arabidopsis thaliana OX%3D3702)	skin and flesh	0.684498	0.342837	9.3759	1.21281	0.19294	11.1681
g00017985	Chr6-4	19863564	19864556	-	Similar to BON1: Protein BONZAI 1 (Arabidopsis thaliana OX%3D3702)	skin	2.07708	0.40972	2.95406	0.697272	0.529804	1.56852
g00017987	Chr6-4	19866589	19867209	-	Similar to C19orf47: Uncharacterized protein C19orf47 (Homo sapiens OX%3D9606)	skin and flesh	2.98126	1.2424	2.61258	4.2597	2.51896	1.89128
g00017995	Chr6-4	19922052	19930904	-	Similar to FBXL14: F-box/LRR-repeat protein 14 (Homo sapiens OX%3D9606)	skin and flesh	6.70502	5.12689	14.6156	5.10303	5.18471	12.1031
g00018001	Chr6-4	19971007	19971574	+	Similar to SMD3A: Small nuclear ribonucleoprotein SmD3a (Arabidopsis thaliana OX%3D3702)	flesh	2.5403	1.66669	1.65421	3.50783	1.60608	2.64075
g00018002	Chr6-4	19973629	19974252	-	Similar to TTM3: Triphosphate tunnel metalloenzyme 3 (Arabidopsis thaliana OX%3D3702)	skin	1.12376	0.968027	0.35656	0.777801	0.778263	0.371161
g00018004	Chr6-4	19976430	19983565	-	Similar to CAF1-11: Probable CCR4-associated factor 1 homolog 11 (Arabidopsis thaliana OX%3D3702)	skin and flesh	0.271006	0.356604	1.41409	0.224791	0.291171	1.33181
g00018006	Chr6-4	19986785	19987481	-	Similar to thrS: Threonine--tRNA ligase (Mycobacterium sp. (strain MCS) OX%3D164756)	skin	0.315715	0	0.0283724	0	0.037238	0
g00018008	Chr6-4	19990709	19991244	-	Similar to CNB1: Calcineurin subunit B (Naegleria gruberi OX%3D5762)	skin	0	0.448347	0.173955	0.05445	0.306808	0.284549
g00018011	Chr6-4	20003346	20008053	-	Similar to Pyrophosphate-energized vacuolar membrane proton pump (Vigna radiata var. radiata OX%3D3916)	skin	12.6863	12.2702	39.3468	28.9155	19.8113	49.6182
g00018012	Chr6-4	20011049	20014602	-	Similar to GLPK: Glycerol kinase (Arabidopsis thaliana OX%3D3702)	skin and flesh	9.16138	11.0038	63.1536	5.88131	7.95272	56.3538
g00018013	Chr6-4	20022487	20027388	-	Similar to GLPK: Glycerol kinase (Arabidopsis thaliana OX%3D3702)	skin and flesh	1.15074	2.28338	2.90655	0.784047	2.87281	5.66646
g00018015	Chr6-4	20046764	20047450	+	Similar to VQ11: VQ motif-containing protein 11 (Arabidopsis thaliana OX%3D3702)	skin and flesh	0.737854	1.02364	1.99906	1.17907	1.02949	3.86995
g00018021	Chr6-4	20069963	20073632	+	Similar to FPG1: Formamidopyrimidine-DNA glycosylase (Arabidopsis thaliana OX%3D3702)	skin	1.25987	1.3353	0.446659	1.28914	1.32035	0.542826
g00018022	Chr6-4	20073778	20074044	+	Similar to LCB2a: Long chain base biosynthesis protein 2a (Arabidopsis thaliana OX%3D3702)	skin and flesh	0.287839	0	0	0.472934	0	0
g00018036	Chr6-4	20141188	20142802	+	Similar to Tret1-1: Facilitated trehalose transporter Tret1-1 (Drosophila sechellia OX%3D7238)	flesh	2.20202	3.67179	3.81391	1.45051	2.64125	3.21209
g00018038	Chr6-4	20150632	20150856	-	Similar to rny: Ribonuclease Y (Mycoplasma penetrans (strain HF-2) OX%3D272633)	skin	0	0	0.641282	0	0.241779	0.15189
g00018040	Chr6-4	20157368	20157796	+	Similar to guaC: GMP reductase (Variovorax paradoxus (strain S110) OX%3D543728)	skin	0.147875	0.281682	0.697618	0.036557	0.122254	0.322506
g00018049	Chr6-4	20198002	20200175	-	Similar to SNRNP25: U11/U12 small nuclear ribonucleoprotein 25 kDa protein (Homo sapiens OX%3D9606)	skin	0.0244922	0	0.40396	0	0	0.210768
g00018057	Chr6-4	20240458	20241747	-	Similar to TMM: Protein TOO MANY MOUTHS (Arabidopsis thaliana OX%3D3702)	skin	0.563682	1.92002	0.154941	0	0.051999	0
g00018061	Chr6-4	20262243	20263736	+	Similar to ROD1: Phosphatidylcholine:diacylglycerol cholinephosphotransferase 1 (Arabidopsis thaliana OX%3D3702)	flesh	2.72232	3.0094	4.57559	1.79344	1.69754	4.0533
g00018076	Chr6-4	20341383	20341653	+	Similar to apcE: Phycobiliprotein ApcE (Microchaete diplosiphon OX%3D1197)	skin and flesh	25.3666	19.2285	0	21.0836	26.5066	0
g00018087	Chr6-4	20381651	20386189	-	Similar to MBD11: Methyl-CpG-binding domain-containing protein 11 (Arabidopsis thaliana OX%3D3702)	skin and flesh	5.30453	8.09772	17.8874	2.46567	3.18097	8.65921
g00018090	Chr6-4	20402714	20402896	-	Similar to ESRP2: Epithelial splicing regulatory protein 2 (Gallus gallus OX%3D9031)	skin and flesh	0.505383	0	0	0.41194	0	0
g00018091	Chr6-4	20403638	20403983	-	Similar to DCP1B: mRNA-decapping enzyme 1B (Pongo abelii OX%3D9601)	skin and flesh	2.59403	1.90428	0.582194	2.26277	0.555539	0.254176
g00018092	Chr6-4	20405252	20408993	+	Similar to SD25: G-type lectin S-receptor-like serine/threonine-protein kinase SD2-5 (Arabidopsis thaliana OX%3D3702)	skin	0.103576	0.116507	0.458939	0.147135	0.0574736	0.526402
g00018093	Chr6-4	20410836	20411021	-	Similar to nnr: Bifunctional NAD(P)H-hydrate repair enzyme Nnr (Thermotoga maritima (strain ATCC 43589 / MSB8 / DSM 3109 / JCM 10099) OX%3D243274)	flesh	0	0	0	0.67689	0.666367	0
g00018094	Chr6-4	20411096	20413005	-	Similar to AAEL005383: Protein adenylyltransferase Fic (Aedes aegypti OX%3D7159)	skin and flesh	13.3753	12.2003	0.879099	10.8897	15.141	0.740829
g00018097	Chr6-4	20434849	20441475	-	Similar to PAX6: Paired box protein Pax-6 (Bos taurus OX%3D9913)	skin and flesh	9.39383	27.2037	23.5129	0.0145003	0.883056	0.116388
g00018101	Chr6-4	20449726	20452826	-	Similar to atg26: Sterol 3-beta-glucosyltransferase (Aspergillus terreus (strain NIH 2624 / FGSC A1156) OX%3D341663)	skin and flesh	5.5747	6.05798	14.7343	5.81673	6.17548	16.0966
g00018104	Chr6-4	20461104	20461567	-	Similar to bbp-1: Branchpoint-bridging protein (Neurospora crassa (strain ATCC 24698 / 74-OR23-1A / CBS 708.71 / DSM 1257 / FGSC 987) OX%3D367110)	skin	0	0	0.72692	0	0	0
g00018108	Chr6-4	20497900	20498815	+	Similar to WIN1: Ethylene-responsive transcription factor WIN1 (Arabidopsis thaliana OX%3D3702)	skin and flesh	0	0	0.478593	0.046297	0	3.8574
g00018111	Chr6-4	20508723	20509946	-	Similar to AtMg00820: Uncharacterized mitochondrial protein AtMg00820 (Arabidopsis thaliana OX%3D3702)	skin and flesh	0.768249	0.234364	0.112739	0.807058	0.0667459	0.133737
g00018114	Chr6-4	20520392	20521638	+	Similar to ATS3B: Embryo-specific protein ATS3B (Arabidopsis thaliana OX%3D3702)	skin	0.415371	0.27703	1.28474	0.255452	0.085068	0.104408
g00018120	Chr6-4	20549114	20550467	-	Similar to At1g52590: DCC family protein At1g52590%2C chloroplastic (Arabidopsis thaliana OX%3D3702)	flesh	3.09468	1.49265	4.46943	0.963795	0.479976	2.32313
g00018121	Chr6-4	20556863	20560723	+	Similar to SEC11C: Signal peptidase complex catalytic subunit SEC11C (Pongo abelii OX%3D9601)	skin and flesh	6.14523	7.16857	13.084	5.57262	6.91109	15.113
g00018125	Chr6-4	20585278	20586492	+	Similar to At1g80150: Pentatricopeptide repeat-containing protein At1g80150%2C mitochondrial (Arabidopsis thaliana OX%3D3702)	flesh	0.0962572	0.109132	0.434911	0.0686225	0.039565	0.632439
g00018130	Chr6-4	20603550	20605130	-	Similar to At1g52640: Pentatricopeptide repeat-containing protein At1g52640%2C mitochondrial (Arabidopsis thaliana OX%3D3702)	skin and flesh	0.846578	0.358402	0.176759	0.608563	0.178017	0.124965
g00018136	Chr6-4	20628458	20628742	-	Similar to A70: Pathogen-associated molecular patterns-induced protein A70 (Arabidopsis thaliana OX%3D3702)	flesh	0.182313	0	0.322267	0.0725793	0.290025	1.15187
g00018140	Chr6-4	20649677	20650098	-	Similar to Extl2: Exostosin-like 2 (Mus musculus OX%3D10090)	skin and flesh	0	0	1.78193	0	0	1.21634
g00018141	Chr6-4	20650959	20651185	+	Similar to rpmF: 50S ribosomal protein L32 (Mycobacterium paratuberculosis (strain ATCC BAA-968 / K-10) OX%3D262316)	skin and flesh	0	0	7.9636	0	0	6.60214
g00018142	Chr6-4	20652224	20652532	-	Similar to KPNA7: Importin subunit alpha-8 (Homo sapiens OX%3D9606)	flesh	0	0	0	0	0	0.347123
g00018143	Chr6-4	20652836	20655622	-	Similar to Apaf1: Apoptotic protease-activating factor 1 (Rattus norvegicus OX%3D10116)	skin and flesh	1.22537	0.600276	0.0475586	1.08406	0.648112	0.0883338
g00018145	Chr6-4	20660326	20665826	+	Similar to PH0670: Aspartate racemase (Pyrococcus horikoshii (strain ATCC 700860 / DSM 12428 / JCM 9974 / NBRC 100139 / OT-3) OX%3D70601)	flesh	0.919574	0.724705	1.52387	0.751188	0.532726	2.36761
g00018148	Chr6-4	20672772	20676145	-	Similar to DRM2: DNA (cytosine-5)-methyltransferase DRM2 (Oryza sativa subsp. japonica OX%3D39947)	skin and flesh	0.33391	0.185269	0.030492	0.295507	0.0475816	0.00670437
g00018152	Chr6-4	20688804	20689094	+	Similar to rmpA: 3-hexulose-6-phosphate synthase (Mycobacterium gastri OX%3D1777)	skin and flesh	1.42072	0	0	2.0546	0	0
g00018167	Chr6-4	20814529	20816299	+	Similar to Rnf123: E3 ubiquitin-protein ligase RNF123 (Rattus norvegicus OX%3D10116)	skin	4.16204	4.47682	8.58802	3.88164	3.96001	7.47661
g00018169	Chr6-4	20819148	20821681	+	Similar to GRXS15: Monothiol glutaredoxin-S15%2C mitochondrial (Arabidopsis thaliana OX%3D3702)	skin and flesh	62.9801	56.9395	19.3427	50.2945	62.4273	23.7117
g00018172	Chr6-4	20832762	20833849	-	Similar to xsc: Probable sulfoacetaldehyde acetyltransferase (Rhizobium meliloti (strain 1021) OX%3D266834)	skin and flesh	1.39105	0.587201	0.101534	1.14616	0.745007	0.212247
g00018184	Chr6-4	20878860	20881526	-	Similar to Allergen Act d 3 (Fragments) (Actinidia deliciosa OX%3D3627)	skin	0.543917	0.46916	0.108104	0.473457	0.811622	0.430107
g00018211	Chr6-4	21048234	21050381	+	Similar to RPT3: Root phototropism protein 3 (Arabidopsis thaliana OX%3D3702)	skin	0.35018	1.60316	0.129877	0	0	0.0105429
g00018216	Chr6-4	21073247	21074811	-	Similar to ileS: Isoleucine--tRNA ligase (Dechloromonas aromatica (strain RCB) OX%3D159087)	skin and flesh	0	0	0.573423	0.0220131	0	0.943425
g00018222	Chr6-4	21110075	21113278	+	Similar to dcaf-1: DDB1- and CUL4-associated factor homolog 1 (Caenorhabditis elegans OX%3D6239)	skin and flesh	0.247787	0.118723	6.00189	0.324503	0.126147	7.49187
g00018234	Chr6-4	21201939	21202422	+	Similar to proB: Glutamate 5-kinase (Deinococcus radiodurans (strain ATCC 13939 / DSM 20539 / JCM 16871 / LMG 4051 / NBRC 15346 / NCIMB 9279 / R1 / VKM B-1422) OX%3D243230)	skin and flesh	0.614489	0.198785	0	0.397369	0.058573	0
g00018237	Chr6-4	21219284	21219514	+	Similar to N: Nucleoprotein (Guanarito mammarenavirus (isolate Human/Venezuela/NH-95551/1990) OX%3D45219)	skin	0.29847	0	0	0	0	0
g00018241	Chr6-4	21255280	21260400	+	Similar to GLYK: D-glycerate 3-kinase%2C chloroplastic (Arabidopsis thaliana OX%3D3702)	skin and flesh	2.37957	3.49448	53.6935	0.225101	0.4822	38.1686
g00018242	Chr6-4	21260512	21260809	+	Similar to mtnB: Methylthioribulose-1-phosphate dehydratase (Bacillus cereus (strain ATCC 10987 / NRS 248) OX%3D222523)	skin and flesh	23.8504	12.8351	9.74702	10.9115	4.49219	6.62465
g00018250	Chr6-4	21311971	21312324	-	Similar to NAA15: N-terminal acetyltransferase A complex auxiliary subunit NAA15 (Arabidopsis thaliana OX%3D3702)	skin and flesh	4.79583	4.1649	0.0847807	4.74977	3.0813	0.175544
g00018251	Chr6-4	21315563	21316879	+	Similar to Maats1: Cilia- and flagella-associated protein 91 (Mus musculus OX%3D10090)	flesh	0.111491	0.140749	0	0.256911	0.265502	0
g00018253	Chr6-4	21329775	21334826	+	Similar to CENPC: Centromere protein C (Arabidopsis thaliana OX%3D3702)	skin and flesh	1.72211	2.48369	4.85401	1.32528	1.78685	3.99602
g00018258	Chr6-4	21383214	21388553	-	Similar to MLN51: Protein MLN51 homolog (Arabidopsis thaliana OX%3D3702)	skin	5.60757	6.03024	11.6621	7.2378	6.68196	13.1817
g00018261	Chr6-4	21399029	21399491	-	Similar to HMGCL: Hydroxymethylglutaryl-CoA lyase%2C mitochondrial (Arabidopsis thaliana OX%3D3702)	skin and flesh	14.271	14.847	6.1291	15.2539	14.8482	3.80511
g00018263	Chr6-4	21401745	21411735	-	Similar to At1g52360: Coatomer subunit beta'-2 (Arabidopsis thaliana OX%3D3702)	skin	4.99745	5.00431	10.6235	7.28387	6.34558	13.8202
g00018267	Chr6-4	21422016	21422398	-	Protein of unknown function	flesh	0.477868	0.308212	0.367811	0.0519793	0.704005	0.755956
g00018270	Chr6-4	21433311	21435826	-	Similar to FLZ10: FCS-Like Zinc finger 10 (Arabidopsis thaliana OX%3D3702)	skin and flesh	0.488708	0.652799	4.26018	0.560168	0.927314	4.90999
g00018275	Chr6-4	21458804	21459100	+	Similar to nuoC: NADH-quinone oxidoreductase subunit C (Stenotrophomonas maltophilia (strain K279a) OX%3D522373)	skin	1.25935	0.158901	0.734487	0.515882	0.343445	0.282102
g00018284	Chr6-4	21502571	21503065	+	Similar to At5g01610: Uncharacterized protein At5g01610 (Arabidopsis thaliana OX%3D3702)	flesh	0.144535	0.119314	0	0.312166	0.201702	0
g00018285	Chr6-4	21503520	21515132	-	Similar to RTEL1: Regulator of telomere elongation helicase 1 homolog (Oryza sativa subsp. japonica OX%3D39947)	skin and flesh	0.379262	0.396653	0.0482838	0.451224	0.386864	0.0545668
g00018289	Chr6-4	21534112	21537644	+	Similar to CES101: G-type lectin S-receptor-like serine/threonine-protein kinase CES101 (Arabidopsis thaliana OX%3D3702)	flesh	1.17021	1.14232	0.828448	1.37341	1.95821	0.218758
g00018290	Chr6-4	21537590	21538379	-	Similar to Eif2s3y: Eukaryotic translation initiation factor 2 subunit 3%2C Y-linked (Rattus norvegicus OX%3D10116)	skin and flesh	0.688953	0	0	0.350814	0	0
g00018296	Chr6-4	21551793	21552453	+	Similar to ZBTB38: Zinc finger and BTB domain-containing protein 38 (Homo sapiens OX%3D9606)	skin	0	0	0.296935	0	0	0
g00018298	Chr6-4	21556518	21557537	+	Similar to BAC2: Mitochondrial arginine transporter BAC2 (Arabidopsis thaliana OX%3D3702)	skin	0.169897	0.386336	0.590013	0.0137069	0	0.134842
g00018303	Chr6-4	21565716	21566645	-	Similar to PDX12: Pyridoxal 5'-phosphate synthase-like subunit PDX1.2 (Arabidopsis thaliana OX%3D3702)	skin and flesh	5.30093	19.0115	26.6681	6.04728	15.9311	26.1661
g00018309	Chr6-4	21594688	21595630	+	Similar to RPL37C: 60S ribosomal protein L37-3 (Arabidopsis thaliana OX%3D3702)	skin and flesh	66.3144	63.5633	31.3559	63.4386	58.9156	27.7355
g00018324	Chr6-4	21689607	21690650	+	Similar to PNSB3: Photosynthetic NDH subunit of subcomplex B 3%2C chloroplastic (Arabidopsis thaliana OX%3D3702)	skin	0.450058	0	0.0919987	0.0284664	0	0.03695
g00018325	Chr6-4	21691421	21692745	-	Similar to TIP2-1: Aquaporin TIP2-1 (Arabidopsis thaliana OX%3D3702)	skin and flesh	5.34373	19.3081	2.76967	43.9709	52.2428	19.764
g00018327	Chr6-4	21702849	21707771	-	Similar to Ascc1: Activating signal cointegrator 1 complex subunit 1 (Mus musculus OX%3D10090)	skin and flesh	3.86934	4.58049	0.265348	1.04266	1.1161	0.303747
g00018334	Chr6-4	21725332	21725718	-	Similar to alaS: Alanine--tRNA ligase (Bacillus thuringiensis subsp. konkukian (strain 97-27) OX%3D281309)	skin and flesh	5.43163	5.36648	0	5.96863	8.62101	0
g00018335	Chr6-4	21726148	21727899	+	Similar to gluD: NAD-specific glutamate dehydrogenase (Staphylococcus aureus (strain MW2) OX%3D196620)	skin and flesh	2.6364	3.56853	0.0482986	3.59513	4.44803	0.0258528
g00018336	Chr6-4	21728390	21730642	-	Similar to IAA27: Auxin-responsive protein IAA27 (Arabidopsis thaliana OX%3D3702)	skin and flesh	3.53789	3.00952	0.235834	4.01671	2.51876	1.1393
g00018339	Chr6-4	21761886	21762572	+	Similar to THA8: Protein THYLAKOID ASSEMBLY 8%2C chloroplastic (Arabidopsis thaliana OX%3D3702)	skin	0.0553965	0.157279	0.405953	0.0512751	0.0740017	0.0693805
g00018346	Chr6-4	21809991	21813127	+	Similar to SNAPC1: snRNA-activating protein complex subunit 1 (Homo sapiens OX%3D9606)	skin and flesh	0.795309	0.97791	2.63526	0.881001	1.04259	2.70791
g00018374	Chr6-4	21984005	21985848	-	Similar to Ras-related protein Rab7 (Prunus armeniaca OX%3D36596)	flesh	8.36043	7.75903	16.7588	8.41012	7.09065	22.3072
g00018376	Chr6-4	21991744	21997367	+	Similar to def: Peptide deformylase (Symbiobacterium thermophilum (strain T / IAM 14863) OX%3D292459)	skin	0.637977	0.322608	0.100009	0.663946	0.373202	0.23426
g00018380	Chr6-4	22037093	22039173	+	Similar to At2g29880: Uncharacterized protein At2g29880 (Arabidopsis thaliana OX%3D3702)	skin	0.471847	0.591025	0.0878918	0.396387	0.554066	0.106704
g00018386	Chr6-4	22053816	22055469	-	Similar to CEP192: Centrosomal protein of 192 kDa (Homo sapiens OX%3D9606)	flesh	0.715526	0.729616	1.24514	0.446168	0.650353	1.85996
g00018391	Chr6-4	22071977	22072138	+	Similar to JMJD1C: Probable JmjC domain-containing histone demethylation protein 2C (Homo sapiens OX%3D9606)	skin and flesh	8.75706	13.0244	0	4.40953	6.15727	0
g00018416	Chr6-4	22171078	22173720	+	Similar to clcA: H(+)/Cl(-) exchange transporter ClcA (Vibrio parahaemolyticus serotype O3:K6 (strain RIMD 2210633) OX%3D223926)	skin and flesh	0.752984	1.04278	5.99039	0.254819	1.12265	5.48216
g00018427	Chr6-4	22244395	22250122	+	Similar to ABCG42: ABC transporter G family member 42 (Oryza sativa subsp. japonica OX%3D39947)	skin and flesh	6.99773	8.21088	0.779697	7.15882	6.96601	0.611611
g00018428	Chr6-4	22250209	22250625	+	Similar to ABCG36: ABC transporter G family member 36 (Arabidopsis thaliana OX%3D3702)	skin and flesh	1.14811	1.07508	0.244001	0.960215	1.08634	0.0447877
g00018429	Chr6-4	22250679	22253466	+	Similar to ABCG29: ABC transporter G family member 29 (Arabidopsis thaliana OX%3D3702)	skin and flesh	12.2829	13.559	1.89968	12.7328	11.3434	1.18673
g00018433	Chr6-4	22297938	22298534	+	Similar to rlmC: 23S rRNA (uracil(747)-C(5))-methyltransferase RlmC (Salmonella paratyphi C (strain RKS4594) OX%3D476213)	skin and flesh	0.382859	0.15818	0	0.592304	0.29912	0
g00018437	Chr6-4	22316405	22327513	-	Similar to MMS19: MMS19 nucleotide excision repair protein homolog (Arabidopsis thaliana OX%3D3702)	skin and flesh	0.579293	0.723808	1.81652	0.393576	0.445871	1.59639
g00018438	Chr6-4	22331443	22334340	-	Similar to AMPH: Amphiphysin (Gallus gallus OX%3D9031)	skin	0.628623	0.858513	0.184937	0.381574	0.394905	0.125304
g00018439	Chr6-4	22334487	22335963	+	Similar to At3g21360: Clavaminate synthase-like protein At3g21360 (Arabidopsis thaliana OX%3D3702)	skin and flesh	0.347463	0.769462	4.69398	0.360235	0.446938	1.71768
g00018450	Chr6-4	22401693	22405999	+	Similar to IAA26: Auxin-responsive protein IAA26 (Arabidopsis thaliana OX%3D3702)	flesh	0.480061	0.48643	0.904448	0.186468	0.15778	0.87416
g00018454	Chr6-4	22427485	22432396	-	Similar to HXK1: Hexokinase-1 (Nicotiana tabacum OX%3D4097)	skin and flesh	0.07044	0.174976	4.05427	0.0554133	0.0477244	3.65473
g00018462	Chr6-4	22508484	22511640	-	Similar to MGMT: Probable methylated-DNA--protein-cysteine methyltransferase (Acanthamoeba polyphaga mimivirus OX%3D212035)	flesh	1.40346	1.28064	1.94148	0.681572	0.415131	3.04028
g00018463	Chr6-4	22512464	22519551	-	Similar to CRR6: Protein CHLORORESPIRATORY REDUCTION 6%2C chloroplastic (Arabidopsis thaliana OX%3D3702)	flesh	0.0422017	0.0181848	0.266434	0.00890733	0.0640775	0.358606
g00018467	Chr6-4	22526961	22527362	-	Similar to RXFP3: Relaxin-3 receptor 1 (Homo sapiens OX%3D9606)	skin and flesh	0.599772	0	1.48302	0	1.83435	1.62833
g00018468	Chr6-4	22529298	22530760	-	Similar to VSPA: Stem 28 kDa glycoprotein (Glycine max OX%3D3847)	skin and flesh	0.114872	0.040728	1.63089	0.206434	0.0221735	1.25215
g00018477	Chr6-4	22559591	22564545	+	Similar to PFK3: ATP-dependent 6-phosphofructokinase 3 (Arabidopsis thaliana OX%3D3702)	skin and flesh	6.14653	11.3464	0.563752	4.71233	12.7471	0.0865841
g00018479	Chr6-4	22575220	22578955	+	Similar to CHUP1: Protein CHUP1%2C chloroplastic (Arabidopsis thaliana OX%3D3702)	flesh	0.951868	0.96341	0.48371	0.973581	0.931747	0.143165
g00018480	Chr6-4	22580241	22584147	-	Similar to APG: GDSL esterase/lipase APG (Arabidopsis thaliana OX%3D3702)	skin	24.181	65.9897	26.7684	0.293937	0.398461	0.310817
g00018483	Chr6-4	22611522	22614908	-	Similar to IOS1: LRR receptor-like serine/threonine-protein kinase IOS1 (Arabidopsis thaliana OX%3D3702)	skin and flesh	4.13213	3.90243	0	4.8725	4.59962	0.0067921
g00018489	Chr6-4	22659074	22659776	-	Similar to dmr1: Mitochondrial group I intron splicing factor dmr1 (Schizosaccharomyces japonicus (strain yFS275 / FY16936) OX%3D402676)	skin and flesh	2.83156	17.1698	39.7994	0.637661	9.4997	1.62008
g00018490	Chr6-4	22660537	22662464	-	Similar to MIOX1: Inositol oxygenase 1 (Arabidopsis thaliana OX%3D3702)	skin	0.138587	0.149081	0.765659	0.0170237	0.0268839	0.0206204
g00018491	Chr6-4	22663004	22663617	-	Similar to MIOX1: Inositol oxygenase 1 (Arabidopsis thaliana OX%3D3702)	skin	0.361542	0.775265	2.82467	0.0265258	0.109091	0.262961
g00018499	Chr6-4	22718112	22718405	+	Similar to (+)-alpha-pinene synthase%2C chloroplastic (Cannabis sativa OX%3D3483)	skin and flesh	0.270128	0.348823	0	1.72781	0.484531	0
g00018504	Chr6-4	22756943	22758231	+	Similar to RPS30A: 40S ribosomal protein S30 (Arabidopsis thaliana OX%3D3702)	skin and flesh	128.345	115.451	39.8803	124.147	100.737	37.251
g00018505	Chr6-4	22767216	22770950	+	Similar to BC10: Glycosyltransferase BC10 (Oryza sativa subsp. japonica OX%3D39947)	skin and flesh	1.2727	1.78986	3.37363	1.6495	2.10887	4.05375
g00018506	Chr6-4	22773291	22773533	+	Similar to Os08g0175600: DNA polymerase I B%2C mitochondrial (Oryza sativa subsp. japonica OX%3D39947)	skin and flesh	5.24877	3.06711	0	4.83257	4.33424	0
g00018511	Chr6-4	22790203	22793028	+	Similar to JAL19: Jacalin-related lectin 19 (Arabidopsis thaliana OX%3D3702)	skin and flesh	0.219704	0.178311	0.901901	0.309695	0.26045	0.969574
g00018519	Chr6-4	22818048	22823414	+	Similar to At1g73020: Anoctamin-like protein At1g73020 (Arabidopsis thaliana OX%3D3702)	skin and flesh	1.36225	2.48634	3.66515	0.361569	0.687735	1.56384
g00018520	Chr6-4	22823572	22823811	-	Similar to TAF4: Transcription initiation factor TFIID subunit 4 (Arabidopsis thaliana OX%3D3702)	skin and flesh	17.2025	14.0446	8.2305	19.6283	8.62059	7.22595
g00018522	Chr6-4	22841427	22844028	+	Similar to YPTM2: GTP-binding protein YPTM2 (Zea mays OX%3D4577)	skin and flesh	1.8724	1.41374	7.10553	1.90334	1.36544	6.7046
g00018534	Chr6-4	22962515	22966194	-	Similar to DOF1.7: Dof zinc finger protein DOF1.7 (Arabidopsis thaliana OX%3D3702)	skin and flesh	0.709549	0.50663	0.130316	1.68343	0.654445	0.394463
g00018540	Chr6-4	23006492	23012501	+	Similar to SELMODRAFT_444075: Inactive protein kinase SELMODRAFT_444075 (Selaginella moellendorffii OX%3D88036)	skin and flesh	0.502762	0.541838	1.25656	0.271057	0.119409	0.92871
g00018541	Chr6-4	23014752	23018183	-	Similar to rbpms2: RNA-binding protein with multiple splicing 2 (Xenopus laevis OX%3D8355)	skin and flesh	5.36645	4.73191	2.49083	5.86468	4.71866	2.4656
g00018542	Chr6-4	23018906	23019778	+	Similar to PF11_0240: Dynein heavy chain-like protein PF11_0240 (Plasmodium falciparum (isolate 3D7) OX%3D36329)	skin and flesh	8.82679	7.79208	2.98463	13.0901	12.9158	4.39248
g00018547	Chr6-4	23038515	23038805	-	Similar to SPPL2B: Signal peptide peptidase-like 2B (Gallus gallus OX%3D9031)	skin and flesh	1.32676	0.2021	0	0.585039	0.143939	0
g00018548	Chr6-4	23039027	23047415	-	Similar to FLXL3: Protein FLX-like 3 (Arabidopsis thaliana OX%3D3702)	skin and flesh	2.10698	1.91913	0.368657	2.08849	2.21599	0.283235
g00018550	Chr6-4	23056708	23059078	+	Similar to At1g06900: Nardilysin-like (Arabidopsis thaliana OX%3D3702)	skin and flesh	2.92344	0.635123	0.722516	1.8562	2.53513	0.793584
g00018553	Chr6-4	23074832	23075119	-	Similar to lepA: Elongation factor 4 (Shewanella halifaxensis (strain HAW-EB4) OX%3D458817)	skin and flesh	1.83501	2.1084	0	1.8632	1.67142	0
g00018556	Chr6-4	23084228	23084715	-	Similar to At2g34160: Uncharacterized protein At2g34160 (Arabidopsis thaliana OX%3D3702)	skin	0.261926	1.14219	0.897519	0.293145	0.21326	0.444618
g00018560	Chr6-4	23114676	23121774	+	Similar to BGAL1: Beta-galactosidase 1 (Arabidopsis thaliana OX%3D3702)	skin	5.4282	5.87484	16.5868	14.8095	11.6116	25.1044
g00018594	Chr6-4	23275558	23282659	-	Similar to BGAL17: Beta-galactosidase 17 (Arabidopsis thaliana OX%3D3702)	skin and flesh	2.11826	3.58211	9.4828	1.67841	3.88247	9.67716
g00018596	Chr6-4	23297182	23303263	-	Similar to IDD7: Protein indeterminate-domain 7 (Arabidopsis thaliana OX%3D3702)	skin and flesh	0.62273	3.53158	10.0585	1.32227	4.64756	10.6785
g00018598	Chr6-4	23314515	23318366	-	Similar to SPCC777.06c: Putative hydrolase C777.06c (Schizosaccharomyces pombe (strain 972 / ATCC 24843) OX%3D284812)	flesh	1.12492	1.29235	2.11972	0.617665	1.08546	2.08333
g00018599	Chr6-4	23319846	23320225	+	Similar to PEX7: Peroxisome biogenesis protein 7 (Arabidopsis thaliana OX%3D3702)	skin and flesh	1.78979	1.94895	0	3.26516	1.0287	0
g00018604	Chr6-4	23335302	23339378	+	Similar to CWINV1: Beta-fructofuranosidase%2C insoluble isoenzyme CWINV1 (Arabidopsis thaliana OX%3D3702)	skin and flesh	9.92166	21.7546	65.7105	10.4918	20.3899	54.8306
g00018610	Chr6-4	23385772	23388889	-	Similar to GLYR2: Glyoxylate/succinic semialdehyde reductase 2%2C chloroplastic (Arabidopsis thaliana OX%3D3702)	skin and flesh	0.452604	0.774692	2.78439	0.120898	0.243046	1.759
g00018614	Chr6-4	23407288	23410725	+	Similar to At2g04865: Protein MAIN-LIKE 2 (Arabidopsis thaliana OX%3D3702)	skin and flesh	1.60261	1.17327	0.627178	1.27323	0.71867	0.349246
g00018615	Chr6-4	23410844	23415794	-	Similar to At5g10900: Serine/threonine-protein phosphatase 7 inactive homolog (Arabidopsis thaliana OX%3D3702)	skin and flesh	1.01191	0.517949	0.0709724	0.973656	0.492655	0.0837936
g00018618	Chr6-4	23430220	23432316	+	Similar to At3g06240: F-box/kelch-repeat protein At3g06240 (Arabidopsis thaliana OX%3D3702)	skin and flesh	0.426509	0.921749	1.38902	0.408304	1.01328	1.20048
g00018631	Chr6-4	23483860	23490475	+	Similar to ALA4: Probable phospholipid-transporting ATPase 4 (Arabidopsis thaliana OX%3D3702)	skin and flesh	1.42442	2.84371	5.6153	1.9344	3.82709	6.89543
g00018634	Chr6-4	23534690	23537203	+	Similar to MTERF15: Transcription termination factor MTERF15%2C mitochondrial (Arabidopsis thaliana OX%3D3702)	flesh	0.572351	0.289891	0.387194	0.382821	0.0526556	0.277115
g00018642	Chr6-4	23569469	23569894	-	Similar to VPS75: Vacuolar protein sorting-associated protein 75 (Saccharomyces cerevisiae (strain ATCC 204508 / S288c) OX%3D559292)	skin and flesh	6.77973	3.51366	0	7.01804	5.3475	0
g00018651	Chr6-4	23636381	23650001	-	Similar to TS1: Threonine synthase 1%2C chloroplastic (Arabidopsis thaliana OX%3D3702)	skin and flesh	2.11835	1.39357	0.0704719	2.16228	1.50601	0.12922
g00018654	Chr6-4	23684831	23685868	+	Similar to SLC25A44: Solute carrier family 25 member 44 (Homo sapiens OX%3D9606)	skin	0.151151	0.227805	1.0225	0.140555	0.0479516	0.494432
g00018659	Chr6-4	23696406	23701062	-	Similar to NFYA3: Nuclear transcription factor Y subunit A-3 (Arabidopsis thaliana OX%3D3702)	skin and flesh	0.0894251	1.57997	1.5364	0	0.0845617	0.311733
g00018672	Chr6-4	23810428	23810808	+	Similar to GOLS5: Galactinol synthase 5 (Arabidopsis thaliana OX%3D3702)	skin and flesh	0.355789	1.95976	0	0.757988	2.28709	0
g00018679	Chr6-4	23834207	23834991	-	Similar to EFL4: Protein ELF4-LIKE 4 (Arabidopsis thaliana OX%3D3702)	skin	10.4771	11.9562	27.3145	7.51535	5.98007	11.286
g00018681	Chr6-4	23841862	23852950	+	Similar to GPI: Glucose-6-phosphate isomerase (Sus scrofa OX%3D9823)	skin and flesh	0.433943	0.985579	1.67142	0.357499	1.05961	1.66731
g00018684	Chr6-4	23863098	23863708	+	Similar to C1: Anthocyanin regulatory C1 protein (Zea mays OX%3D4577)	skin and flesh	3.85681	1.42472	0.383318	4.67315	1.45908	0
g00018685	Chr6-4	23864359	23864817	+	Similar to purM: Phosphoribosylformylglycinamidine cyclo-ligase (Pectobacterium carotovorum subsp. carotovorum (strain PC1) OX%3D561230)	skin and flesh	1.08664	0.565744	0	0.798308	0.388586	0
g00018686	Chr6-4	23880621	23882661	+	Similar to ATG12: Ubiquitin-like protein ATG12 (Medicago truncatula OX%3D3880)	skin and flesh	0.0622166	0.682615	1.54062	0.0925845	0.684881	1.80676
g00018687	Chr6-4	23886827	23887081	-	Similar to FAM184A: Protein FAM184A (Homo sapiens OX%3D9606)	skin and flesh	0.37089	0.5182	0	0.271211	0	0.533085
g00018696	Chr6-4	23968915	23971927	-	Similar to GRF5: Growth-regulating factor 5 (Arabidopsis thaliana OX%3D3702)	skin	0.638878	1.98573	2.33974	0.0151279	0.0124046	0.0404418
g00018701	Chr6-4	23991919	23995377	-	Similar to At1g59780: Putative disease resistance protein At1g59780 (Arabidopsis thaliana OX%3D3702)	flesh	0.910555	0.773102	0.363391	0.509314	0.160582	0
g00018702	Chr6-4	23998488	23999420	-	Similar to acoC: Dihydrolipoyllysine-residue acetyltransferase component of acetoin cleaving system (Pseudomonas putida OX%3D303)	skin and flesh	0	0.136352	2.06236	0.0163108	0.253176	1.73234
g00018703	Chr6-4	24002993	24003382	+	Similar to leuS: Leucine--tRNA ligase (Mycoplasma genitalium (strain ATCC 33530 / G-37 / NCTC 10195) OX%3D243273)	skin and flesh	7.76994	25.3205	4.04943	20.1419	78.5523	12.9848
g00018706	Chr6-4	24009578	24009778	+	Similar to psiT2: Major facilitator-type transporter psiT2 (Psilocybe cyanescens OX%3D93625)	flesh	0	0	0	0	0.316084	0
g00018707	Chr6-4	24010450	24012860	+	Similar to At5g48380: Probably inactive leucine-rich repeat receptor-like protein kinase At5g48380 (Arabidopsis thaliana OX%3D3702)	skin and flesh	46.7866	62.8745	171.887	51.0249	59.0674	171.945
g00018711	Chr6-4	24031647	24042327	+	Similar to TAF9: Transcription initiation factor TFIID subunit 9 (Arabidopsis thaliana OX%3D3702)	skin and flesh	15.4625	26.6041	33.0473	11.8019	25.3251	32.3768
g00018712	Chr6-4	24042727	24046394	-	Similar to RSH3: Probable GTP diphosphokinase RSH3%2C chloroplastic (Arabidopsis thaliana OX%3D3702)	skin and flesh	1.91963	2.89971	4.47603	1.71952	2.52844	4.25182
g00018717	Chr6-4	24080290	24080520	-	Similar to LINC01545: Putative uncharacterized protein encoded by LINC01545 (Homo sapiens OX%3D9606)	skin	6.90762	2.82775	2.57813	3.9375	3.79625	4.30763
g00018718	Chr6-4	24087056	24087568	-	Similar to CYP750A1: Cytochrome P450 750A1 (Pinus taeda OX%3D3352)	skin and flesh	2.59123	1.24539	0.729475	2.43332	0.638243	0.861877
g00018719	Chr6-4	24101706	24103940	-	Similar to CYP750A1: Cytochrome P450 750A1 (Pinus taeda OX%3D3352)	skin and flesh	8.63756	6.87251	1.66809	6.10674	3.80681	1.02115
g00018720	Chr6-4	24105742	24108069	-	Similar to SBT1.4: Subtilisin-like protease SBT1.4 (Arabidopsis thaliana OX%3D3702)	skin and flesh	3.1303	7.69262	3.27433	4.2203	14.1211	4.24695
g00018738	Chr6-4	24187918	24192184	+	Similar to At1g17410: Probable nucleoside diphosphate kinase 5 (Arabidopsis thaliana OX%3D3702)	skin and flesh	0.82501	1.13787	1.91628	0.743978	1.06269	2.03669
g00018741	Chr6-4	24208226	24211629	+	Similar to Tmem87b: Transmembrane protein 87B (Mus musculus OX%3D10090)	skin and flesh	3.81308	3.79966	1.06756	5.56244	3.92845	1.24738
g00018748	Chr6-4	24276482	24277658	+	Similar to TIFY10B: Protein TIFY 10B (Arabidopsis thaliana OX%3D3702)	skin	0.96804	4.38934	6.14578	1.8677	3.13331	0.849332
g00018751	Chr6-4	24298626	24301449	-	Similar to FLU: Protein FLUORESCENT IN BLUE LIGHT%2C chloroplastic (Arabidopsis thaliana OX%3D3702)	skin and flesh	0.306007	1.21631	2.2176	0.432254	1.02684	2.22641
g00018756	Chr6-4	24335591	24339944	-	Similar to SEC22: 25.3 kDa vesicle transport protein (Arabidopsis thaliana OX%3D3702)	skin	18.8578	12.689	9.18059	21.039	16.9823	12.395
g00018766	Chr6-4	24387444	24388677	-	Similar to MFDX1: Adrenodoxin-like protein 1%2C mitochondrial (Arabidopsis thaliana OX%3D3702)	flesh	0.109807	0	0	0.26248	0	0
g00018773	Chr6-4	24451765	24452019	+	Similar to Armcx6: Protein ARMCX6 (Mus musculus OX%3D10090)	flesh	0.3601	0.551257	0.148609	0.451449	1.07652	0
g00018774	Chr6-4	24466085	24467313	-	Similar to At1g54070: Dormancy-associated protein homolog 4 (Arabidopsis thaliana OX%3D3702)	skin and flesh	1.31261	3.36288	1.9876	0.179194	0.47355	1.38435
g00018776	Chr6-4	24478589	24482751	-	Similar to DNAJB6: DnaJ homolog subfamily B member 6 (Macaca fascicularis OX%3D9541)	skin	0.323763	0.855459	1.40373	0.231754	0.506103	0.687008
g00018785	Chr6-4	24561974	24562505	+	Similar to HSP17.4B: 17.4 kDa class III heat shock protein (Arabidopsis thaliana OX%3D3702)	skin and flesh	8.28978	19.4946	8.26816	3.94306	2.28962	0.0672979
g00018820	Chr6-4	24774905	24776013	-	Similar to arfA: Alternative ribosome-rescue factor A (Escherichia coli (strain K12) OX%3D83333)	skin	14.6493	6.55261	9.13097	10.5358	8.50292	9.06229
g00018827	Chr6-4	24813277	24818324	-	Similar to PMEU1: Pectinesterase/pectinesterase inhibitor U1 (Solanum lycopersicum OX%3D4081)	flesh	4.8528	4.2239	5.26037	6.4028	2.97887	5.88328
g00018832	Chr6-4	24836522	24836854	+	Similar to SUA5: Threonylcarbamoyl-AMP synthase (Saccharomyces cerevisiae (strain ATCC 204508 / S288c) OX%3D559292)	flesh	0.226413	0	0	0.350608	0.239834	0
g00018837	Chr6-4	24854689	24855498	+	Similar to RNR1: Ribonuclease II%2C chloroplastic/mitochondrial (Arabidopsis thaliana OX%3D3702)	skin and flesh	0.664459	0.628418	0.0963657	0.586717	0.237382	0.0423453
g00018847	Chr6-4	24882302	24887225	+	Similar to NGR_a03750: Uncharacterized protein y4fF (Sinorhizobium fredii (strain NBRC 101917 / NGR234) OX%3D394)	skin and flesh	0.226137	0.391475	0.733126	0.0707176	0.314146	0.649081
g00018851	Chr6-4	24892313	24893227	-	Similar to DPP8: Dipeptidyl peptidase 8 (Homo sapiens OX%3D9606)	skin and flesh	0.635891	0.0970143	0	0.814722	0.457649	0
g00018853	Chr6-4	24900670	24904371	-	Similar to SPAC23H3.12c: Uncharacterized protein C23H3.12c (Schizosaccharomyces pombe (strain 972 / ATCC 24843) OX%3D284812)	skin and flesh	0.140419	2.0791	2.22017	0.215346	1.95895	2.45665
g00018854	Chr6-4	24904768	24907712	-	Similar to OFUT36: O-fucosyltransferase 36 (Arabidopsis thaliana OX%3D3702)	skin and flesh	0	2.39273	4.01018	0	3.60462	5.63822
g00018858	Chr6-4	24924748	24925149	+	Similar to Dyrk1b: Dual specificity tyrosine-phosphorylation-regulated kinase 1B (Mus musculus OX%3D10090)	flesh	0.428221	0.374553	0.284275	0.862333	0	0.147681
g00018861	Chr6-4	24940492	24941309	-	Similar to CRK12: Putative cysteine-rich receptor-like protein kinase 12 (Arabidopsis thaliana OX%3D3702)	flesh	0.202212	0.0517697	0	0.295617	0	0
g00018862	Chr6-4	24947812	24949747	+	Similar to faeA: Probable feruloyl esterase A (Aspergillus terreus (strain NIH 2624 / FGSC A1156) OX%3D341663)	skin	0.0711042	0.512613	0.0446574	0	0.0582527	0
g00018872	Chr6-4	24995182	24996829	-	Similar to MAN4: Mannan endo-1%2C4-beta-mannosidase 4 (Solanum lycopersicum OX%3D4081)	skin and flesh	19.0764	73.891	81.6701	35.4706	134.212	106.129
g00018873	Chr6-4	25029276	25029921	+	Similar to Trpm: Transient receptor potential cation channel trpm (Drosophila melanogaster OX%3D7227)	skin and flesh	15.186	44.8659	85.8928	22.1704	91.1423	138.722
g00018880	Chr6-4	25098724	25099549	+	Similar to Pdlim2: PDZ and LIM domain protein 2 (Mus musculus OX%3D10090)	skin	1.5111	0.483846	1.99787	0.131374	0	0.135325
g00018881	Chr6-4	25100101	25101302	-	Similar to LAMB1: Laminin subunit beta-1 (Homo sapiens OX%3D9606)	skin	7.12736	10.4662	0.121346	0.0126871	0.118641	0.036367
g00018890	Chr6-4	25143117	25143311	-	Similar to IRL8: Plant intracellular Ras-group-related LRR protein 8 (Oryza sativa subsp. japonica OX%3D39947)	skin	0.26178	0	0	0.247714	0	0
g00018893	Chr6-4	25159969	25165187	+	Similar to At3g21340: Receptor-like protein kinase At3g21340 (Arabidopsis thaliana OX%3D3702)	skin and flesh	1.04038	0.652464	0.130818	0.860825	0.406296	0.0795364
g00018895	Chr6-4	25173258	25175807	+	Similar to FRS3: Protein FAR1-RELATED SEQUENCE 3 (Arabidopsis thaliana OX%3D3702)	skin and flesh	1.43462	0.859097	0.126638	1.7151	1.02693	0.00717877
g00018896	Chr6-4	25177698	25182054	+	Similar to OCT7: Organic cation/carnitine transporter 7 (Arabidopsis thaliana OX%3D3702)	skin	7.7751	3.64967	10.3212	9.7857	4.8605	13.4014
g00018901	Chr6-4	25203907	25216696	-	Similar to CASBPX1: Cycloartenol synthase (Betula platyphylla OX%3D78630)	skin and flesh	0.270703	0.666082	1.54369	0.222682	0.643447	2.01808
g00018902	Chr6-4	25235373	25237039	+	Similar to M1: Germanicol synthase (Rhizophora stylosa OX%3D98588)	skin	1.75075	4.08589	8.16158	1.59313	1.06768	1.22793
g00018908	Chr6-4	25263390	25268322	+	Similar to PUB35: U-box domain-containing protein 35 (Arabidopsis thaliana OX%3D3702)	skin	0.296592	1.1559	0.280809	0.0327056	0.044651	0.0101172
g00018909	Chr6-4	25268507	25268900	+	Protein of unknown function	flesh	0.151544	0	0.168187	0.45927	0	0.52586
g00018916	Chr6-4	25285574	25287817	-	Similar to Vacuolar-processing enzyme (Vicia sativa OX%3D3908)	skin and flesh	2.44328	22.9996	0.545328	0.0056836	0.150251	0.586053
g00018918	Chr6-4	25297296	25297865	+	Similar to ABP20: Auxin-binding protein ABP20 (Prunus persica OX%3D3760)	skin and flesh	0.316984	1.47211	0.433494	0	1.32156	0.230671
g00018928	Chr6-4	25337143	25338980	+	Similar to Myrfl: Myelin regulatory factor-like protein (Mus musculus OX%3D10090)	skin	0.445145	0.0620263	0.0341897	0.396776	0.254647	0.197637
g00018931	Chr6-4	25347062	25347523	-	Similar to SAUR50: Auxin-responsive protein SAUR50 (Arabidopsis thaliana OX%3D3702)	flesh	0	0.234858	0	0	0.430822	0
g00018937	Chr6-4	25377401	25382640	+	Similar to At3g20240: Probable mitochondrial adenine nucleotide transporter BTL1 (Arabidopsis thaliana OX%3D3702)	flesh	3.71491	1.92504	1.8987	3.9285	1.76112	2.35921
g00018945	Chr6-4	25413836	25418699	-	Similar to At1g70960: Putative F-box protein At1g70960 (Arabidopsis thaliana OX%3D3702)	skin and flesh	2.05342	4.40624	3.85989	0.7682	2.42254	2.84284
g00018954	Chr6-4	25448432	25457426	+	Similar to Es2: Splicing factor ESS-2 homolog (Drosophila melanogaster OX%3D7227)	flesh	0.820375	0.942105	1.49416	0.145283	0.0576581	0.887481
g00018956	Chr6-4	25468131	25471345	-	Similar to PAP10: Probable plastid-lipid-associated protein 10%2C chloroplastic (Arabidopsis thaliana OX%3D3702)	skin	0.384081	0.208757	1.07152	0.112838	0.0616401	0.311914
g00018959	Chr6-4	25478016	25480474	-	Similar to Fam32a: Protein FAM32A (Mus musculus OX%3D10090)	skin	10.3912	5.18445	4.18834	7.60678	4.77107	3.88796
g00018965	Chr6-4	25502568	25503431	-	Similar to trmFO: Methylenetetrahydrofolate--tRNA-(uracil-5-)-methyltransferase TrmFO (Desulforudis audaxviator (strain MP104C) OX%3D477974)	flesh	126.089	149.754	123.669	0	4.69633	0.79963
g00018975	Chr6-4	25542491	25546650	-	Similar to GLUTRBP: Glutamyl-tRNA reductase-binding protein%2C chloroplastic (Arabidopsis thaliana OX%3D3702)	skin and flesh	1.36907	2.51309	4.13267	0.844987	1.67064	4.03056
g00018978	Chr6-4	25561529	25561858	+	Similar to hisS: Histidine--tRNA ligase (Mesoplasma florum (strain ATCC 33453 / NBRC 100688 / NCTC 11704 / L1) OX%3D265311)	skin and flesh	0.246369	3.17931	1.65421	0.09357	0.846179	0.506406
g00018985	Chr6-4	25608904	25611941	+	Similar to HEN4: KH domain-containing protein HEN4 (Arabidopsis thaliana OX%3D3702)	skin	0.142741	0.366747	0.566143	0.166315	0.4466	0.55819
g00018986	Chr6-4	25612177	25618298	+	Similar to MNS1: Mannosyl-oligosaccharide 1%2C2-alpha-mannosidase MNS1 (Arabidopsis thaliana OX%3D3702)	skin and flesh	0.65627	4.1951	2.23163	0.725976	5.84919	2.67835
g00018987	Chr6-4	25622077	25627621	+	Similar to MTPC4: Metal tolerance protein C4 (Arabidopsis thaliana OX%3D3702)	skin and flesh	0.516469	0.175063	0.0113981	0.381068	0.1609	0.0298121
g00018988	Chr6-4	25628296	25628508	+	Similar to uvrA: UvrABC system protein A (Bacillus subtilis (strain 168) OX%3D224308)	skin and flesh	0.37529	1.41331	2.99293	0.211379	4.00511	1.08417
g00018989	Chr6-4	25630657	25632436	-	Similar to RPL7B: 60S ribosomal protein L7-2 (Arabidopsis thaliana OX%3D3702)	skin and flesh	0.566675	29.9604	29.2504	0.715049	30.7019	28.2853
g00018991	Chr6-4	25635745	25637889	-	Similar to ABCF4: ABC transporter F family member 4 (Arabidopsis thaliana OX%3D3702)	skin and flesh	0.0089049	2.19263	3.69306	0.0598766	2.37653	4.3453
g00018994	Chr6-4	25664997	25678981	+	Similar to ACA9: Calcium-transporting ATPase 9%2C plasma membrane-type (Arabidopsis thaliana OX%3D3702)	skin	1.08111	1.83114	2.76363	1.83608	2.92179	3.50439
g00019013	Chr6-4	25821347	25822098	+	Similar to BLVRB: Flavin reductase (NADPH) (Bos taurus OX%3D9913)	flesh	0.687266	0.644773	0.696451	1.23639	0.336632	0.482148
g00019017	Chr6-4	25841835	25844772	-	Similar to GLUTRBP: Glutamyl-tRNA reductase-binding protein%2C chloroplastic (Arabidopsis thaliana OX%3D3702)	skin and flesh	0.407998	1.85622	2.75082	0.33661	1.49815	2.59577
g00019018	Chr6-4	25845688	25860245	+	Similar to MPS3: Spindle pole body assembly component MPS3 (Saccharomyces cerevisiae (strain ATCC 204508 / S288c) OX%3D559292)	flesh	0.544814	0.824648	1.13673	0.377002	0.442257	1.05432
g00019044	Chr6-4	26020154	26020294	-	Similar to SPAC3A11.04: Seipin homolog (Schizosaccharomyces pombe (strain 972 / ATCC 24843) OX%3D284812)	skin and flesh	0	0	3.27268	0	0	5.20683
g00019047	Chr6-4	26021797	26022984	+	Similar to MKK4: Mitogen-activated protein kinase kinase 4 (Arabidopsis thaliana OX%3D3702)	flesh	0.226137	0.042243	0.0520214	1.27725	0.498764	0.249406
g00019062	Chr6-4	26101154	26101530	+	Similar to Apolipophorins (Manduca sexta OX%3D7130)	skin and flesh	1.32829	6.90232	0.206975	3.34587	5.51263	0.0787443
g00019067	Chr6-4	26118292	26119077	-	Similar to VHA-D: V-type proton ATPase subunit D (Arabidopsis thaliana OX%3D3702)	flesh	8.62269	8.3097	15.7117	9.98534	10.2237	21.3018
g00019068	Chr6-4	26119856	26120068	-	Similar to CID9: Polyadenylate-binding protein-interacting protein 9 (Arabidopsis thaliana OX%3D3702)	skin and flesh	0.269036	38.2432	0.764033	0	56.9048	0
g00019071	Chr6-4	26127934	26131534	-	Similar to Citrate synthase%2C glyoxysomal (Cucurbita maxima OX%3D3661)	skin and flesh	11.5018	17.2231	0.108214	13.7642	15.9164	0.104911
g00019072	Chr6-4	26131983	26135050	-	Similar to COQ3: Ubiquinone biosynthesis O-methyltransferase%2C mitochondrial (Arabidopsis thaliana OX%3D3702)	skin and flesh	3.31591	3.89508	0.995709	2.70246	3.67928	0.809113
g00019075	Chr6-4	26142148	26143413	-	Similar to RLP29: Receptor like protein 29 (Arabidopsis thaliana OX%3D3702)	skin	0.027137	0.356604	0	0.0154169	0.0900038	0.0140489
g00019077	Chr6-4	26149892	26158644	-	Similar to PP5: Serine/threonine-protein phosphatase 5 (Solanum lycopersicum OX%3D4081)	flesh	3.57323	4.61606	6.49485	2.81536	5.08228	6.14761
g00019085	Chr6-4	26216323	26219248	+	Similar to Os05g0239150: Zinc finger BED domain-containing protein RICESLEEPER 1 (Oryza sativa subsp. japonica OX%3D39947)	skin and flesh	0.13206	0.704804	0.729694	0.105109	0.791876	0.546457
g00019086	Chr6-4	26226689	26229699	+	Similar to AGL1: Agamous-like MADS-box protein AGL1 (Arabidopsis thaliana OX%3D3702)	flesh	17.6622	24.4158	20.6624	16.5766	34.6148	25.5192
g00019088	Chr6-4	26241235	26241426	+	Similar to AG1: Floral homeotic protein AGAMOUS (Solanum lycopersicum OX%3D4081)	skin and flesh	7.72604	186.726	9.66742	7.64007	251.06	10.9937
g00019094	Chr6-4	26293465	26295745	+	Similar to DLO2: Protein DMR6-LIKE OXYGENASE 2 (Arabidopsis thaliana OX%3D3702)	skin and flesh	1.08481	0.805863	2.71153	0.771541	0.943835	2.39248
g00019096	Chr6-4	26303352	26307254	-	Similar to RHM1: Trifunctional UDP-glucose 4%2C6-dehydratase/UDP-4-keto-6-deoxy-D-glucose 3%2C5-epimerase/UDP-4-keto-L-rhamnose-reductase RHM1 (Arabidopsis thaliana OX%3D3702)	skin and flesh	8.16889	20.6363	41.8662	11.0221	23.0456	50.4392
g00019104	Chr6-4	26328873	26329540	-	Protein of unknown function	flesh	0.208177	0.059147	0.254142	0.477062	0.046071	0.318192
g00019114	Chr6-4	26375700	26382500	+	Similar to ML2: Protein MEI2-like 2 (Oryza sativa subsp. japonica OX%3D39947)	flesh	3.40091	6.81397	6.47553	2.01836	4.92402	4.41612
g00019115	Chr6-4	26383055	26388432	-	Similar to PRS4: Ribose-phosphate pyrophosphokinase 4 (Spinacia oleracea OX%3D3562)	skin and flesh	0.186464	2.05276	0.15125	0.236198	2.39781	0.112562
g00019119	Chr6-4	26398741	26400879	+	Similar to GPAT1: Glycerol-3-phosphate acyltransferase 1 (Arabidopsis thaliana OX%3D3702)	skin	0.0276774	0.12151	0.444545	0	0.0104425	0
g00019121	Chr6-4	26408535	26410133	+	Similar to PCMP-E75: Pentatricopeptide repeat-containing protein At2g42920%2C chloroplastic (Arabidopsis thaliana OX%3D3702)	skin	0.133547	0.0717317	0.63293	0.0840871	0.152407	0.196752
g00019126	Chr6-4	26423561	26426453	-	Similar to doa10: ERAD-associated E3 ubiquitin-protein ligase doa10 (Schizosaccharomyces pombe (strain 972 / ATCC 24843) OX%3D284812)	flesh	3.08595	5.70647	5.39138	3.06758	7.36517	4.82486
g00019128	Chr6-4	26431721	26440970	+	Similar to WRKY28: WRKY transcription factor 28 (Arabidopsis thaliana OX%3D3702)	skin	121.1	58.7089	101.24	83.798	48.7643	110.712
g00019135	Chr6-4	26456955	26457758	-	Similar to CAB40: Chlorophyll a-b binding protein 40%2C chloroplastic (Nicotiana tabacum OX%3D4097)	skin and flesh	51.7469	75.5526	117.8	7.2948	9.76404	27.7532
g00019140	Chr6-4	26486162	26491934	-	Similar to TOM1: Tobamovirus multiplication protein 1 (Nicotiana tabacum OX%3D4097)	skin and flesh	7.21732	1.96907	1.66252	4.3564	1.16114	1.16805
g00019143	Chr6-4	26502494	26502787	+	Similar to dnaE: DNA polymerase III subunit alpha (Chlamydia trachomatis (strain D/UW-3/Cx) OX%3D272561)	flesh	0.0813633	0	0.105099	0.756949	0	0.215633
g00019145	Chr6-4	26510407	26512911	-	Similar to At4g10955: GDSL esterase/lipase At4g10955 (Arabidopsis thaliana OX%3D3702)	skin	0.631521	1.46309	1.65618	1.58295	2.55565	2.71145
g00019146	Chr6-4	26513675	26515649	+	Similar to dapA: 4-hydroxy-tetrahydrodipicolinate synthase (Lactobacillus reuteri (strain JCM 1112) OX%3D557433)	skin	2.33463	0.79746	1.46908	3.14423	1.71096	1.8173
g00019151	Chr6-4	26531051	26533316	-	Similar to RPL18AB: 60S ribosomal protein L18a-2 (Arabidopsis thaliana OX%3D3702)	skin and flesh	75.5196	75.9547	37.4809	90.5322	77.457	37.8922
g00019152	Chr6-4	26538979	26540634	-	Similar to APF2: Aspartyl protease family protein 2 (Arabidopsis thaliana OX%3D3702)	flesh	2.39207	1.44576	2.62337	3.10287	2.57249	1.26705
g00019155	Chr6-4	26552475	26552756	-	Similar to At3g23880: F-box/kelch-repeat protein At3g23880 (Arabidopsis thaliana OX%3D3702)	flesh	0	0	0	0	0	0.45582
g00019157	Chr6-4	26557420	26557851	-	Similar to NCP1: NADPH--cytochrome P450 reductase (Candida maltosa OX%3D5479)	flesh	0.347315	0.476071	0.476934	0.155405	0.240965	0.564394
g00019161	Chr6-4	26576173	26576385	+	Protein of unknown function	skin	0.682786	0	0	0	0	0
g00019163	Chr6-4	26578230	26581643	-	Similar to APC5: Anaphase-promoting complex subunit 5 (Arabidopsis thaliana OX%3D3702)	skin and flesh	0.0127236	0.293322	1.15249	0	0.232232	1.05259
g00019167	Chr6-4	26602033	26605089	-	Similar to JUB1: Transcription factor JUNGBRUNNEN 1 (Arabidopsis thaliana OX%3D3702)	skin	0.0903821	0.279445	0.63942	0	0.0431887	0
g00019169	Chr6-4	26613273	26617149	-	Similar to JASON: Protein JASON (Arabidopsis thaliana OX%3D3702)	skin and flesh	1.85542	8.0767	0.108085	0.808131	0.929606	0.167748
g00019170	Chr6-4	26617693	26617827	+	Similar to rpmB: 50S ribosomal protein L28 (Clostridium thermocellum (strain ATCC 27405 / DSM 1237 / NBRC 103400 / NCIMB 10682 / NRRL B-4536 / VPI 7372) OX%3D203119)	flesh	0	0	0	2.14789	0	0
g00019172	Chr6-4	26625681	26627174	+	Similar to PSY: Phytoene synthase%2C chloroplastic (Daucus carota OX%3D4039)	skin and flesh	3.67691	4.11173	0.700765	3.29932	3.73803	1.01285
g00019178	Chr6-4	26662252	26664309	-	Similar to tmem56-b: Transmembrane protein 56-B (Xenopus laevis OX%3D8355)	skin and flesh	0.572681	1.70327	2.33744	0.731081	2.75118	3.05796
g00019187	Chr6-4	26705425	26706219	-	Similar to PSBP: Oxygen-evolving enhancer protein 2%2C chloroplastic (Solanum tuberosum OX%3D4113)	skin and flesh	6.30955	3.05291	13.1119	1.12502	0.142015	2.84628
g00019188	Chr6-4	26706406	26706780	-	Similar to PSBP: Oxygen-evolving enhancer protein 2%2C chloroplastic (Cucumis sativus OX%3D3659)	skin and flesh	6.12647	2.0217	3.06329	0.57739	0.0962917	1.16173
g00019194	Chr6-4	26718003	26721329	+	Similar to PIL13: Transcription factor PHYTOCHROME INTERACTING FACTOR-LIKE 13 (Oryza sativa subsp. japonica OX%3D39947)	skin and flesh	0.27086	0.291463	0.895021	0.111644	0.12376	0.488656
g00019203	Chr6-4	26775239	26777940	-	Similar to DTX41: Protein DETOXIFICATION 41 (Arabidopsis thaliana OX%3D3702)	skin and flesh	7.82577	0.243261	0.713288	10.8343	0.0577579	0.67239
g00019209	Chr6-4	26788387	26788791	-	Similar to WAKL8: Wall-associated receptor kinase-like 8 (Arabidopsis thaliana OX%3D3702)	flesh	0	0	0.107038	0	0	0.323224
g00019218	Chr6-4	26838179	26841525	+	Similar to CPX: Oxygen-dependent coproporphyrinogen-III oxidase%2C chloroplastic (Glycine max OX%3D3847)	skin and flesh	3.60061	4.65643	1.4037	3.40635	4.30464	1.42999
g00019228	Chr6-4	26890186	26892248	+	Similar to ABCG15: ABC transporter G family member 15 (Arabidopsis thaliana OX%3D3702)	skin	0.42671	0.0746067	0.0309884	0.0115773	0	0
g00019230	Chr6-4	26893895	26894842	-	Similar to TPRP-F1: 36.4 kDa proline-rich protein (Solanum lycopersicum OX%3D4081)	skin and flesh	20.5354	14.4856	0.3205	59.9122	12.4466	0.656634
g00019232	Chr6-4	26900407	26900997	+	Similar to Fabp9: Fatty acid-binding protein 9 (Rattus norvegicus OX%3D10116)	flesh	1.12558	0.769529	1.60646	0.288237	0.516214	1.39392
g00019235	Chr6-4	26910285	26911724	+	Similar to GT6: UDP-glucose flavonoid 3-O-glucosyltransferase 6 (Fragaria ananassa OX%3D3747)	flesh	1.73783	2.20573	0.789722	2.29465	0.889207	0.211929
g00019239	Chr6-4	26922578	26924002	+	Similar to GT6: UDP-glucose flavonoid 3-O-glucosyltransferase 6 (Fragaria ananassa OX%3D3747)	skin and flesh	1.88547	0.429628	72.179	11.0827	1.58074	115.777
g00019243	Chr6-4	26939648	26942457	-	Similar to ZIP5: Zinc transporter 5 (Arabidopsis thaliana OX%3D3702)	skin and flesh	1.87864	15.4758	1.43081	1.60882	26.1224	0.37574
g00019244	Chr6-4	26943311	26948132	-	Similar to CCT1: Choline-phosphate cytidylyltransferase 1 (Arabidopsis thaliana OX%3D3702)	skin and flesh	13.2123	8.45215	4.66318	16.1363	10.4624	6.37942
g00019252	Chr6-4	26990356	26991375	-	Similar to FHY3: Protein FAR-RED ELONGATED HYPOCOTYL 3 (Arabidopsis thaliana OX%3D3702)	flesh	1.16637	0.873825	0.466788	2.08915	0.61114	0.425515
g00019256	Chr6-4	27017455	27017760	-	Similar to psd: Phosphatidylserine decarboxylase proenzyme (Desulfovibrio magneticus (strain ATCC 700980 / DSM 13731 / RS-1) OX%3D573370)	flesh	1.78785	1.28082	0.891492	0.881198	0	2.06939
g00019260	Chr6-4	27035086	27036331	-	Similar to GDH2: Glycine cleavage system H protein 2%2C mitochondrial (Arabidopsis thaliana OX%3D3702)	skin and flesh	8.01988	15.6695	0.30374	0	0.388633	0
g00019261	Chr6-4	27040287	27047588	+	Similar to TPM2: Tropomyosin-2 (Saccharomyces cerevisiae (strain ATCC 204508 / S288c) OX%3D559292)	skin and flesh	9.00384	11.5681	2.68346	17.0189	18.4319	4.41794
g00019265	Chr6-4	27053873	27054109	+	Similar to PER68: Peroxidase 68 (Arabidopsis thaliana OX%3D3702)	skin	0.671114	0	0	0.163219	0	0
g00019269	Chr6-4	27077461	27077868	-	Similar to RPL27: 60S ribosomal protein L27 (Pisum sativum OX%3D3888)	skin and flesh	96.3242	107.441	45.1766	117.607	103.302	52.4111
g00019270	Chr6-4	27079049	27079351	+	Similar to ubiD: 3-octaprenyl-4-hydroxybenzoate carboxy-lyase (Chromohalobacter salexigens (strain DSM 3043 / ATCC BAA-138 / NCIMB 13768) OX%3D290398)	skin and flesh	0.21956	1.40331	2.10469	0.148899	0.626261	1.4816
g00019271	Chr6-4	27079471	27083284	+	Similar to ARB_01728: Sphingomyelinase D (Arthroderma benhamiae (strain ATCC MYA-4681 / CBS 112371) OX%3D663331)	skin and flesh	2.48681	10.7755	15.2333	1.75228	7.30116	3.74867
g00019272	Chr6-4	27088951	27096727	+	Similar to UGT82A1: UDP-glycosyltransferase 82A1 (Arabidopsis thaliana OX%3D3702)	flesh	2.28877	2.86422	4.77858	1.95529	3.05582	4.72363
g00019277	Chr6-4	27125372	27126745	-	Similar to At3g47200: UPF0481 protein At3g47200 (Arabidopsis thaliana OX%3D3702)	skin and flesh	1.20746	1.73536	0.271597	2.10224	2.58268	0.41341
g00019283	Chr6-4	27159194	27159358	-	Similar to TIFY5A: Protein TIFY 5A (Arabidopsis thaliana OX%3D3702)	skin and flesh	0.431367	0.98936	1.66705	0	0.618933	0
g00019291	Chr6-4	27215693	27217499	+	Similar to UGT85A24: 7-deoxyloganetin glucosyltransferase (Gardenia jasminoides OX%3D114476)	skin and flesh	0.112285	0.5061	0.0264426	0.355871	1.6971	0.0110546
g00019294	Chr6-4	27233713	27235354	+	Similar to Top3a: DNA topoisomerase 3-alpha (Mus musculus OX%3D10090)	flesh	0.725174	1.05314	0.439094	0.766405	0.601402	0.254866
g00019299	Chr6-4	27252827	27255056	+	Similar to UGT85A24: 7-deoxyloganetin glucosyltransferase (Gardenia jasminoides OX%3D114476)	flesh	1.10536	0.567779	1.82275	2.5618	0.788953	0.789334
g00019300	Chr6-4	27266042	27268489	+	Similar to RPPL1: Putative disease resistance RPP13-like protein 1 (Arabidopsis thaliana OX%3D3702)	skin	0.195807	0.273469	0.710895	0.218023	0.208298	0.452068
g00019303	Chr6-4	27282003	27285864	+	Similar to UGT85A24: 7-deoxyloganetin glucosyltransferase (Gardenia jasminoides OX%3D114476)	skin	0.789179	0.462588	2.88641	0.529183	0.747144	0.625085
g00019305	Chr6-4	27282982	27283347	-	Similar to Apob: Apolipoprotein B-100 (Rattus norvegicus OX%3D10116)	skin	1.48792	0.915587	10.0157	2.77756	1.98045	2.75066
g00019312	Chr6-4	27313341	27325063	-	Similar to Fancd2: Fanconi anemia group D2 protein homolog (Mus musculus OX%3D10090)	skin and flesh	0.547695	0.504159	1.46861	0.641982	0.45139	1.68338
g00019322	Chr6-4	27385969	27386711	-	Similar to LAC14: Laccase-14 (Arabidopsis thaliana OX%3D3702)	skin	0.565158	0	0.413222	0.0499503	0	0.0479277
g00019331	Chr6-4	27470941	27472339	+	Similar to CAB8: Chlorophyll a-b binding protein 8%2C chloroplastic (Solanum lycopersicum OX%3D4081)	skin	2.40135	3.31154	6.2065	0.0884597	0.0979127	0.287699
g00019332	Chr6-4	27473206	27473337	+	Similar to cse1l: Exportin-2 (Danio rerio OX%3D7955)	skin and flesh	2.78643	11.4303	0	3.1176	0	0
g00019333	Chr6-4	27473810	27475789	+	Similar to TMN12: Transmembrane 9 superfamily member 12 (Arabidopsis thaliana OX%3D3702)	flesh	22.055	24.879	11.0246	29.9104	31.985	13.2761
g00019337	Chr6-4	27489389	27489904	-	Similar to NCAM1: Neural cell adhesion molecule 1 (Gallus gallus OX%3D9031)	skin and flesh	1.17019	0.895319	0	1.36296	0.713573	0
g00019338	Chr6-4	27495183	27500552	-	Similar to CAX2: Vacuolar cation/proton exchanger 2 (Arabidopsis thaliana OX%3D3702)	skin and flesh	0.273792	0.832828	2.04954	0.55575	0.84477	1.77438
g00019343	Chr6-4	27516121	27519721	-	Similar to At3g27390: Uncharacterized membrane protein At3g27390 (Arabidopsis thaliana OX%3D3702)	skin	2.46938	2.95672	0.378733	0.108504	0.0994328	0.142199
g00019346	Chr6-4	27525350	27527115	+	Similar to At3g07620: Probable glycosyltransferase At3g07620 (Arabidopsis thaliana OX%3D3702)	skin	0.673884	0.377855	0.0494357	0.319189	0.0767387	0.0414399
g00019353	Chr6-4	27551188	27552114	+	Similar to HIPP46: Heavy metal-associated isoprenylated plant protein 46 (Arabidopsis thaliana OX%3D3702)	skin and flesh	1.56106	5.76651	2.78234	0.782504	2.51658	2.77723
g00019354	Chr6-4	27552873	27553921	-	Similar to pnp: Polyribonucleotide nucleotidyltransferase (Acholeplasma laidlawii (strain PG-8A) OX%3D441768)	skin	0.380178	0	0.147949	0.120396	0	0
g00019364	Chr6-4	27600157	27600291	+	Similar to tnr3: Thiamine pyrophosphokinase (Schizosaccharomyces pombe (strain 972 / ATCC 24843) OX%3D284812)	flesh	17.8574	33.7574	18.4824	18.1837	48.2541	5.73923
g00019368	Chr6-4	27637761	27639470	-	Similar to MALL: MAL-like protein (Homo sapiens OX%3D9606)	skin and flesh	4.48351	5.60258	9.57198	6.39659	7.04114	13.4901
g00019375	Chr6-4	27682029	27685461	+	Similar to RBCMT: Ribulose-1%2C5 bisphosphate carboxylase/oxygenase large subunit N-methyltransferase%2C chloroplastic (Nicotiana tabacum OX%3D4097)	skin	1.52521	0.341417	0.991628	0.730455	0.340617	0.601475
g00019380	Chr6-4	27700870	27701088	+	Similar to IRC6: Increased recombination centers protein 6 (Vanderwaltozyma polyspora (strain ATCC 22028 / DSM 70294) OX%3D436907)	skin	4.39555	2.84356	1.57043	3.19677	4.56481	3.28958
g00019382	Chr6-4	27708584	27713754	-	Similar to ABC1K7: Protein ACTIVITY OF BC1 COMPLEX KINASE 7%2C chloroplastic (Arabidopsis thaliana OX%3D3702)	skin and flesh	2.12711	14.6216	6.58497	1.44059	12.564	7.69774
g00019383	Chr6-4	27716299	27716681	+	Similar to RNA14: mRNA 3'-end-processing protein RNA14 (Candida albicans (strain SC5314 / ATCC MYA-2876) OX%3D237561)	skin and flesh	19.5051	22.9169	0	19.7053	26.6528	0
g00019384	Chr6-4	27720224	27722768	+	Similar to NUDT8: Nudix hydrolase 8 (Arabidopsis thaliana OX%3D3702)	skin and flesh	1.26948	2.42768	0.334241	1.85548	1.83545	0.056636
g00019386	Chr6-4	27723685	27727582	+	Similar to NUDT2: Nudix hydrolase 2 (Arabidopsis thaliana OX%3D3702)	skin and flesh	1.54907	3.2851	0.374553	2.11006	1.84543	0.0344885
g00019391	Chr6-4	27743984	27747484	+	Similar to G6PD: Glucose-6-phosphate 1-dehydrogenase%2C chloroplastic (Spinacia oleracea OX%3D3562)	skin and flesh	0.104712	0.51168	0.0047403	0.0839962	0.953085	0.0152432
g00019393	Chr6-4	27749992	27750471	+	Similar to arih1: E3 ubiquitin-protein ligase arih1 (Xenopus laevis OX%3D8355)	skin and flesh	0.398347	0.285756	0	0.359566	0	0.0267038
g00019403	Chr6-4	27803608	27804207	-	Similar to SWI3D: SWI/SNF complex subunit SWI3D (Arabidopsis thaliana OX%3D3702)	skin	0.977387	0.934297	0.267428	0.052777	0	0
g00019404	Chr6-4	27805832	27807166	+	Similar to GNT2: Alpha-1%2C6-mannosyl-glycoprotein 2-beta-N-acetylglucosaminyltransferase (Arabidopsis thaliana OX%3D3702)	flesh	1.784	1.62015	0.940051	1.74706	1.57824	0.677332
g00019419	Chr6-4	27878028	27878440	+	Similar to glnS: Glutamine--tRNA ligase (Clostridium kluyveri (strain ATCC 8527 / DSM 555 / NCIMB 10680) OX%3D431943)	skin	0	0.21099	0.282375	0.11382	0	0
g00019420	Chr6-4	27878672	27878827	+	Similar to potC: Spermidine/putrescine transport system permease protein PotC (Haemophilus influenzae (strain ATCC 51907 / DSM 11121 / KW20 / Rd) OX%3D71421)	flesh	0	0	0	1.00231	0	1.08756
g00019433	Chr6-4	27942501	27943664	+	Similar to CAB37: Chlorophyll a-b binding protein 37%2C chloroplastic (Petunia sp. OX%3D4104)	skin and flesh	2.02516	4.49818	7.54979	0.0809883	0.0471072	0.662593
g00019434	Chr6-4	27944906	27945160	-	Similar to hisA: 1-(5-phosphoribosyl)-5-[(5-phosphoribosylamino)methylideneamino] imidazole-4-carboxamide isomerase (Acidiphilium cryptum (strain JF-5) OX%3D349163)	skin and flesh	2.09399	1.37292	0.469475	1.98477	1.7484	0.861154
g00019441	Chr6-4	27974330	27974589	+	Similar to dxs: 1-deoxy-D-xylulose-5-phosphate synthase (Methylococcus capsulatus (strain ATCC 33009 / NCIMB 11132 / Bath) OX%3D243233)	skin and flesh	0.519473	0	0	0.525843	0	0
g00019442	Chr6-4	27976409	27976789	+	Similar to recF: DNA replication and repair protein RecF (Pseudoalteromonas atlantica (strain T6c / ATCC BAA-1087) OX%3D342610)	skin	0.572536	0.576636	0.0683997	0.0458213	0	0
g00019443	Chr6-4	27978228	27983719	+	Similar to HSP90-6: Heat shock protein 90-6%2C mitochondrial (Arabidopsis thaliana OX%3D3702)	skin and flesh	5.57708	15.1389	7.21514	6.6821	16.6577	7.23775
g00019448	Chr6-4	28000903	28009495	+	Similar to AHK2: Histidine kinase 2 (Arabidopsis thaliana OX%3D3702)	skin	1.23647	0.441852	0.756905	2.41822	1.39691	1.28691
g00019450	Chr6-4	28015733	28019014	+	Similar to thyA: Thymidylate synthase (Listeria welshimeri serovar 6b (strain ATCC 35897 / DSM 20650 / SLCC5334) OX%3D386043)	skin and flesh	2.21056	1.95718	0.246346	1.87815	1.95326	0.119198
g00019452	Chr6-4	28022239	28023442	+	Similar to ligA: DNA ligase (Rhizobium leguminosarum bv. trifolii (strain WSM2304) OX%3D395492)	flesh	0.477539	0.676467	0.151966	0.459843	0.471031	0.0266151
g00019453	Chr6-4	28023369	28025962	-	Similar to TOP1B: DNA topoisomerase 1 beta (Arabidopsis thaliana OX%3D3702)	skin and flesh	1.96878	0.0446617	2.1266	1.81938	0.0603344	2.082
g00019455	Chr6-4	28027294	28029464	+	Similar to WNK11: Probable serine/threonine-protein kinase WNK11 (Arabidopsis thaliana OX%3D3702)	skin	0.063818	0	0.600848	0.113512	0.022846	0.446759
g00019459	Chr6-4	28050913	28052115	-	Similar to At2g04850: Cytochrome b561 and DOMON domain-containing protein At2g04850 (Arabidopsis thaliana OX%3D3702)	flesh	0.339843	0.675227	0.444457	0.520539	0	0.0216203
g00019461	Chr6-4	28061334	28063521	+	Similar to NAT9: N-acetyltransferase 9 (Homo sapiens OX%3D9606)	skin and flesh	1.68657	1.2326	0.30064	1.72179	1.46753	0.178116
g00019463	Chr6-4	28073763	28076366	-	Similar to At5g47540: Putative MO25-like protein At5g47540 (Arabidopsis thaliana OX%3D3702)	skin	0.263581	0.367731	0	0.217719	0.28178	0
g00019464	Chr6-4	28077104	28080920	+	Similar to EMB2761: Threonine--tRNA ligase%2C chloroplastic/mitochondrial 2 (Arabidopsis thaliana OX%3D3702)	skin and flesh	1.04823	1.20402	0.384578	0.977617	1.1411	0.326639
g00019465	Chr6-4	28077225	28077647	-	Similar to Venom peptide SjAPI (Scorpiops jendeki OX%3D587368)	flesh	0.691099	0.722664	0.363145	0.684896	0.731059	0.075646
g00019479	Chr6-4	28175362	28175958	-	Protein of unknown function	skin and flesh	250.495	318.966	6.87914	345.465	367.551	7.43385
g00019484	Chr6-4	28197232	28199108	+	Similar to FLA7: Fasciclin-like arabinogalactan protein 7 (Arabidopsis thaliana OX%3D3702)	skin and flesh	31.4922	35.3271	9.89963	75.1202	86.0228	24.9172
g00019486	Chr6-4	28207706	28211773	-	Similar to At2g04740: BTB/POZ domain-containing protein At2g04740 (Arabidopsis thaliana OX%3D3702)	skin	3.14508	2.88624	1.43593	2.77748	3.03431	1.42688
g00019489	Chr6-4	28223548	28223724	+	Protein of unknown function	flesh	1.30135	2.58408	0.603263	0.71026	8.07988	0.676453
g00019490	Chr6-4	28233970	28235696	-	Similar to Rrbp1: Ribosome-binding protein 1 (Mus musculus OX%3D10090)	skin and flesh	17.6151	49.0229	17.4825	0	0.924427	0.117754
g00019491	Chr6-4	28245199	28245993	-	Protein of unknown function	flesh	44.0384	44.9402	69.7358	0	1.36472	0.498598
g00019492	Chr6-4	28246672	28247451	+	Similar to WRKY15: Probable WRKY transcription factor 15 (Arabidopsis thaliana OX%3D3702)	skin	0.094599	0.473729	0.445824	0.0810601	0.162305	0.215022
g00019496	Chr6-4	28259761	28265402	-	Similar to mltF: Membrane-bound lytic murein transglycosylase F (Shigella dysenteriae serotype 1 (strain Sd197) OX%3D300267)	skin	0.478625	0.331759	0.0793932	0.257247	0.298306	0.0468698
g00019498	Chr6-4	28268757	28271635	+	Similar to TRZ2: tRNase Z TRZ2%2C chloroplastic (Arabidopsis thaliana OX%3D3702)	skin and flesh	0.35527	0.390697	0.00787203	0.346683	0.354417	0
g00019502	Chr6-4	28287491	28292150	-	Similar to SPCC1442.07c: Ubiquitin and WLM domain-containing metalloprotease SPCC1442.07c (Schizosaccharomyces pombe (strain 972 / ATCC 24843) OX%3D284812)	flesh	5.15105	9.59687	3.0252	3.61203	7.92352	2.00888
g00019504	Chr6-4	28293411	28294212	-	Similar to MPC3: Mitochondrial pyruvate carrier 3 (Arabidopsis thaliana OX%3D3702)	skin and flesh	0.180568	0.654479	0.230156	0	0.571974	0.107926
g00019508	Chr6-4	28301247	28301429	-	Similar to LPXB: Probable lipid-A-disaccharide synthase%2C mitochondrial (Arabidopsis thaliana OX%3D3702)	skin and flesh	1.21219	0	0.491097	0	0.660967	1.95858
g00019510	Chr6-4	28318782	28319151	+	Similar to At2g42990: GDSL esterase/lipase At2g42990 (Arabidopsis thaliana OX%3D3702)	skin	0.105399	0.836863	0.59357	0	0.188114	0
g00019511	Chr6-4	28321561	28322151	+	Similar to KLCR2: Protein KINESIN LIGHT CHAIN-RELATED 2 (Arabidopsis thaliana OX%3D3702)	flesh	0.647973	0.643684	0.99689	0.0192744	0.330755	0.021953
g00019517	Chr6-4	28333170	28334675	-	Similar to WNK10: Probable serine/threonine-protein kinase WNK10 (Arabidopsis thaliana OX%3D3702)	flesh	0.0171516	0.105556	0.059755	0.035333	0.390551	0.0088176
g00019522	Chr6-4	28343126	28345134	-	Similar to LIP2: Triacylglycerol lipase 2 (Arabidopsis thaliana OX%3D3702)	flesh	0	0	0.0945062	0	0	0.320644
g00019526	Chr6-4	28352606	28352725	+	Similar to proB: Glutamate 5-kinase (Bartonella henselae (strain ATCC 49882 / DSM 28221 / Houston 1) OX%3D283166)	skin and flesh	0	0	128.522	0	0	88.401
g00019531	Chr6-4	28379701	28380639	+	Similar to BH3067: dITP/XTP pyrophosphatase (Bacillus halodurans (strain ATCC BAA-125 / DSM 18197 / FERM 7344 / JCM 9153 / C-125) OX%3D272558)	skin and flesh	0.534931	0.403618	4.88615	1.40385	0.608066	4.54974
g00019532	Chr6-4	28380943	28382400	+	Similar to At5g64500: Probable sphingolipid transporter spinster homolog 2 (Arabidopsis thaliana OX%3D3702)	skin and flesh	1.29859	1.01079	5.95684	1.68293	1.32117	7.95525
g00019535	Chr6-4	28398520	28402039	+	Similar to DSP1: Tyrosine-protein phosphatase DSP1 (Arabidopsis thaliana OX%3D3702)	flesh	0.913012	1.92501	0.573392	1.21937	1.67502	0.172309
g00019536	Chr6-4	28403393	28404930	-	Similar to ACO1: 1-aminocyclopropane-1-carboxylate oxidase (Prunus mume OX%3D102107)	skin and flesh	25.8854	90.5963	32.5761	27.8035	92.4821	20.952
g00019538	Chr6-4	28420335	28421741	+	Similar to PUB4: U-box domain-containing protein 4 (Arabidopsis thaliana OX%3D3702)	flesh	4.4919	2.97077	5.82288	6.22311	1.78714	4.84469
g00019543	Chr6-4	28452933	28456291	-	Similar to At2g01630: Glucan endo-1%2C3-beta-glucosidase 3 (Arabidopsis thaliana OX%3D3702)	flesh	1.37711	2.73547	2.39775	1.79619	0.451248	1.71216
g00019557	Chr6-4	28520566	28525850	-	Similar to YPL264C: Probable transport protein YPL264C (Saccharomyces cerevisiae (strain ATCC 204508 / S288c) OX%3D559292)	skin and flesh	2.57332	2.78086	0.697104	2.77069	2.54575	0.699289
g00019558	Chr6-4	28526543	28530220	-	Similar to At1g05030: Probable plastidic glucose transporter 1 (Arabidopsis thaliana OX%3D3702)	skin and flesh	0.413589	1.52019	0.131155	0.48427	1.3947	0.208119
g00019563	Chr6-4	28551600	28552850	-	Similar to rpmD: 50S ribosomal protein L30 (Dechloromonas aromatica (strain RCB) OX%3D159087)	skin and flesh	6.72227	12.1001	15.9557	6.21321	11.0011	16.4397
g00019565	Chr6-4	28554760	28560398	+	Similar to PFP-BETA: Pyrophosphate--fructose 6-phosphate 1-phosphotransferase subunit beta (Ricinus communis OX%3D3988)	skin and flesh	7.57668	11.0923	17.4277	6.7771	11.1656	18.8187
g00019567	Chr6-4	28565986	28570037	-	Similar to mis3: KRR1 small subunit processome component homolog (Schizosaccharomyces pombe (strain 972 / ATCC 24843) OX%3D284812)	skin	1.80747	1.62142	0.759714	1.63899	1.60489	0.758083
g00019576	Chr6-4	28606771	28607010	-	Similar to aroA: 3-phosphoshikimate 1-carboxyvinyltransferase (Rhizobium meliloti (strain 1021) OX%3D266834)	skin and flesh	0.609332	0	0	0	0.252318	0
g00019585	Chr6-4	28650370	28650654	-	Similar to pecC: Phycobilisome 34.5 kDa linker polypeptide%2C phycoerythrocyanin-associated%2C rod (Nostoc sp. (strain PCC 7120 / SAG 25.82 / UTEX 2576) OX%3D103690)	skin and flesh	0.40231	0	0.291207	0.371418	0	0.372174
g00019586	Chr6-4	28650928	28651071	+	Similar to F52C9.5: Uncharacterized protein F52C9.5 (Caenorhabditis elegans OX%3D6239)	skin and flesh	8.86689	4.1373	0	17.7279	0	2.19254
g00019588	Chr6-4	28676782	28680561	+	Similar to HPL: Fatty acid hydroperoxide lyase%2C chloroplastic (Solanum lycopersicum OX%3D4081)	skin	0.428484	1.20172	0.386964	0.65248	0.35148	0.675991
g00019590	Chr6-4	28684110	28686849	+	Similar to Me2: NAD-dependent malic enzyme%2C mitochondrial (Mus musculus OX%3D10090)	skin and flesh	3.20317	3.96566	1.26617	3.87375	4.03312	1.718
g00019595	Chr6-4	28703041	28708679	-	Similar to CSLH1: Cellulose synthase-like protein H1 (Oryza sativa subsp. japonica OX%3D39947)	skin	1.26409	1.74269	0.452927	0.133548	0.0578655	0.00571867
g00019601	Chr6-4	28726214	28726432	+	Similar to DSE1: Protein DSE1 (Candida glabrata (strain ATCC 2001 / CBS 138 / JCM 3761 / NBRC 0622 / NRRL Y-65) OX%3D284593)	flesh	0.514933	0.87624	0.194773	0.328664	0	0
g00019603	Chr6-4	28740294	28743606	+	Similar to WRKY6: WRKY transcription factor 6 (Arabidopsis thaliana OX%3D3702)	skin	1.14955	0.966637	0.431423	0.603638	0.179841	0.506294
g00019605	Chr6-4	28759131	28760393	+	Similar to MAPKKK17: Mitogen-activated protein kinase kinase kinase 17 (Arabidopsis thaliana OX%3D3702)	skin and flesh	0.749935	1.6704	3.8534	0.365853	1.12298	1.75915
g00019618	Chr6-4	28843098	28846862	-	Similar to L-ascorbate oxidase homolog (Nicotiana tabacum OX%3D4097)	skin and flesh	0.65897	0.423205	1.66188	2.11203	0.669461	2.89133
g00019619	Chr6-4	28853462	28854187	+	Similar to SIP1-1: Aquaporin SIP1-1 (Oryza sativa subsp. japonica OX%3D39947)	skin and flesh	26.2269	23.7282	11.9391	32.868	21.9879	12.284
g00019620	Chr6-4	28855349	28855830	+	Similar to SIP1-2: Probable aquaporin SIP1-2 (Arabidopsis thaliana OX%3D3702)	skin and flesh	3.18156	1.25079	0.655727	2.99087	1.48857	0.674515
g00019621	Chr6-4	28855867	28856313	+	Similar to SIP1-1: Aquaporin SIP1-1 (Oryza sativa subsp. japonica OX%3D39947)	flesh	2.88875	1.57676	1.45747	3.94533	1.44364	1.54057
g00019622	Chr6-4	28858340	28858887	-	Similar to APR1: Probable 5'-adenylylsulfate reductase 1%2C chloroplastic (Oryza sativa subsp. japonica OX%3D39947)	flesh	6.52853	7.62794	7.64362	3.46893	0.818349	4.50705
g00019631	Chr6-4	28901354	28907167	-	Similar to AER: NADPH-dependent oxidoreductase 2-alkenal reductase (Arabidopsis thaliana OX%3D3702)	skin	8.48279	11.1216	3.75133	6.13111	5.52525	3.45558
g00019638	Chr6-4	28953670	28954053	-	Similar to glgA: Glycogen synthase (Rhodopseudomonas palustris (strain BisB5) OX%3D316057)	skin	3.26631	8.27385	5.4264	4.70189	4.03223	6.87628
g00019640	Chr6-4	28959177	28966250	+	Similar to ACO3: Aconitate hydratase 3%2C mitochondrial (Arabidopsis thaliana OX%3D3702)	flesh	23.3839	41.3933	42.91	21.9621	39.535	45.5492
g00019642	Chr6-4	28970316	28974079	+	Similar to At1g61900: Uncharacterized GPI-anchored protein At1g61900 (Arabidopsis thaliana OX%3D3702)	skin	0.698363	0.889117	0.110195	0.43295	0.259934	0.188932
g00019645	Chr6-4	28985620	28985964	+	Similar to DTX40: Protein DETOXIFICATION 40 (Arabidopsis thaliana OX%3D3702)	flesh	0.32775	0.294494	0.556789	0	0.708473	0
g00019646	Chr6-4	28986097	28986672	+	Similar to pfdA: Prefoldin subunit alpha (Archaeoglobus fulgidus (strain ATCC 49558 / VC-16 / DSM 4304 / JCM 9628 / NBRC 100126) OX%3D224325)	flesh	0.723829	0.551274	0.454374	0	0.93873	0.034278
g00019647	Chr6-4	28987146	28988430	+	Similar to DTX40: Protein DETOXIFICATION 40 (Arabidopsis thaliana OX%3D3702)	flesh	0.775225	0.626228	0.416052	0	0.701657	0.0748063
g00019650	Chr6-4	28995668	28997744	-	Similar to RPL6: 50S ribosomal protein L6%2C chloroplastic (Arabidopsis thaliana OX%3D3702)	flesh	5.42084	3.79603	7.02512	3.08987	2.70714	6.45826
g00019654	Chr6-4	29032030	29032748	-	Similar to PDF2: Homeobox-leucine zipper protein PROTODERMAL FACTOR 2 (Arabidopsis thaliana OX%3D3702)	skin	0.313736	0	0	0	0.225483	0
g00019660	Chr6-4	29051564	29052183	-	Similar to slc25a40: Solute carrier family 25 member 40 (Xenopus tropicalis OX%3D8364)	flesh	0.238446	0.0771653	0	0.487706	0.143235	0
g00019661	Chr6-4	29053229	29053336	+	Similar to Alkbh2: DNA oxidative demethylase ALKBH2 (Mus musculus OX%3D10090)	skin and flesh	167.577	0	0	0	111.943	0
g00019663	Chr6-4	29056505	29061707	-	Similar to HDG2: Homeobox-leucine zipper protein HDG2 (Arabidopsis thaliana OX%3D3702)	skin	0.762028	1.352	2.36578	0.019024	0.0186726	0.0510112
g00019667	Chr6-4	29086967	29088010	+	Similar to VUP1: Vascular-related unknown protein 1 (Arabidopsis thaliana OX%3D3702)	flesh	1.34296	1.36688	2.45182	0.591631	0.417402	1.93404
g00019675	Chr6-4	29144869	29145351	-	Similar to 9G6.250: Vacuolar membrane protease (Neurospora crassa (strain ATCC 24698 / 74-OR23-1A / CBS 708.71 / DSM 1257 / FGSC 987) OX%3D367110)	skin and flesh	0.257695	0	0.037972	0.384873	0	0.0349243
g00019676	Chr6-4	29145551	29145730	+	Protein of unknown function	flesh	0	0	0	0.691257	0	0
g00019683	Chr6-4	29182194	29182532	-	Similar to MIP1A: B-box domain protein 30 (Arabidopsis thaliana OX%3D3702)	flesh	1.03685	0.915184	0.559608	0.863878	0	0.611497
g00019687	Chr6-4	29199388	29200707	+	Similar to ADS3: Palmitoyl-monogalactosyldiacylglycerol delta-7 desaturase%2C chloroplastic (Arabidopsis thaliana OX%3D3702)	skin	3.18226	3.07835	1.10334	0.051234	0	0.0181559
g00019705	Chr6-4	29244844	29255164	+	Similar to TPS9: Probable terpene synthase 9 (Ricinus communis OX%3D3988)	skin and flesh	0.770898	0.541821	3.32158	0.288798	0.703815	1.40836
g00019708	Chr6-4	29264400	29265135	-	Similar to Plppr4: Phospholipid phosphatase-related protein type 4 (Rattus norvegicus OX%3D10116)	skin and flesh	6.02412	2.88455	0.898404	19.9531	16.1378	2.42299
g00019723	Chr6-4	29340077	29341967	+	Similar to XTH9: Xyloglucan endotransglucosylase/hydrolase protein 9 (Arabidopsis thaliana OX%3D3702)	skin and flesh	6.5397	5.50968	2.92829	36.022	8.03738	18.7228
g00019730	Chr6-4	29364805	29365176	+	Similar to scpl-4: Mitochondrial import inner membrane translocase subunit TIM50 (Caenorhabditis briggsae OX%3D6238)	skin	0.150949	0	0.767056	0.632147	0.958077	0.553294
g00019737	Chr6-4	29386607	29386882	+	Similar to hslV: ATP-dependent protease subunit HslV (Methylobacterium extorquens (strain PA1) OX%3D419610)	flesh	0.111656	0	0	0.402494	0	0
g00019744	Chr6-4	29445844	29446944	+	Similar to MIP1B: B-box domain protein 31 (Arabidopsis thaliana OX%3D3702)	flesh	9.75643	11.4526	14.8274	6.95611	5.43095	15.2556
g00019748	Chr6-4	29469458	29471961	+	Similar to At2g19130: G-type lectin S-receptor-like serine/threonine-protein kinase At2g19130 (Arabidopsis thaliana OX%3D3702)	skin	0.440126	0.502862	0.0499686	0.274017	0.235774	0.0541233
g00019750	Chr6-4	29478527	29481663	-	Similar to At5g23160: Uncharacterized protein At5g23160 (Arabidopsis thaliana OX%3D3702)	skin	0.451396	0.450999	2.02053	0	0	0.0601345
g00019766	Chr6-4	29563662	29565461	+	Similar to petC: Cytochrome b6-f complex iron-sulfur subunit%2C chloroplastic (Pisum sativum OX%3D3888)	flesh	13.2339	7.22366	15.3952	1.79071	0.886224	6.52582
g00019767	Chr6-4	29566195	29569633	+	Similar to ENT3: Equilibrative nucleotide transporter 3 (Arabidopsis thaliana OX%3D3702)	skin and flesh	2.92511	8.66661	6.78703	3.16251	8.67823	6.01759
g00019768	Chr6-4	29570219	29572398	-	Similar to At4g28100: Uncharacterized GPI-anchored protein At4g28100 (Arabidopsis thaliana OX%3D3702)	flesh	0.123404	0.347504	0.387516	0.178675	1.11429	0.68331
g00019777	Chr6-4	29599007	29601835	-	Similar to THF1: Protein THYLAKOID FORMATION1%2C chloroplastic (Solanum tuberosum OX%3D4113)	flesh	4.47968	4.52918	8.56306	1.52569	0.909333	4.54207
g00019781	Chr6-4	29606237	29606503	+	Similar to Cers1: Ceramide synthase 1 (Mus musculus OX%3D10090)	skin	0.089927	0	0.513953	0	0	0
g00019782	Chr6-4	29608769	29610777	+	Similar to RD19C: Probable cysteine protease RD19C (Arabidopsis thaliana OX%3D3702)	skin	0.195189	0.715637	2.13354	0	0.0393497	0.0306305
g00019783	Chr6-4	29611173	29611481	+	Similar to coq7: 2-nonaprenyl-3-methyl-6-methoxy-1%2C4-benzoquinol hydroxylase (Acidovorax sp. (strain JS42) OX%3D232721)	skin	1.00533	2.41736	0.174893	0	0	0
g00019784	Chr6-4	29613370	29613642	+	Similar to tmk: Thymidylate kinase (Burkholderia vietnamiensis (strain G4 / LMG 22486) OX%3D269482)	skin	0.163292	1.92132	3.62485	0.208208	0	0
g00019785	Chr6-4	29619910	29623334	+	Similar to leuB: 3-isopropylmalate dehydrogenase (Frankia casuarinae (strain DSM 45818 / CECT 9043 / CcI3) OX%3D106370)	skin and flesh	1.31521	0	0	0.986648	0	0
g00019786	Chr6-4	29624008	29624286	+	Similar to tfdDII: Chloromuconate cycloisomerase (Cupriavidus necator (strain JMP 134 / LMG 1197) OX%3D264198)	skin and flesh	1.33712	3.68001	11.3211	0	0.250981	0.10696
g00019789	Chr6-4	29634534	29635787	+	Similar to hisG: ATP phosphoribosyltransferase (Campylobacter lari (strain RM2100 / D67 / ATCC BAA-1060) OX%3D306263)	skin	1.33178	10.4981	23.265	0.181215	0.175932	0.322087
g00019790	Chr6-4	29639211	29639699	-	Similar to RDM16: Protein RDM16 (Arabidopsis thaliana OX%3D3702)	skin and flesh	0.5289	0.768342	1.91554	0.573651	0.947067	1.53363
g00019804	Chr6-4	29683220	29687660	+	Similar to BC10: Glycosyltransferase BC10 (Oryza sativa subsp. japonica OX%3D39947)	skin and flesh	0.789655	0.864876	2.17876	0.849535	0.699776	1.98453
g00019809	Chr6-4	29699963	29702519	+	Similar to EBOS: Tricyclene synthase EBOS%2C chloroplastic (Lotus japonicus OX%3D34305)	skin and flesh	0.520686	0	0	0.510433	0	0
g00137736	Chr7-4	17812325	17815261	+	Similar to NPF5.1: Protein NRT1/ PTR FAMILY 5.1 (Arabidopsis thaliana OX%3D3702)	flesh	1.79226	0.906753	0.967768	1.71479	0.379045	0.176871
g00137737	Chr7-4	17816713	17818085	+	Similar to GSVIVT00023967001: Peroxidase 4 (Vitis vinifera OX%3D29760)	skin	0.112014	0.575394	0.690561	0.0354277	0.0209771	0
g00137741	Chr7-4	17830104	17831057	-	Similar to ileS: Isoleucine--tRNA ligase (Mesorhizobium japonicum (strain LMG 29417 / CECT 9101 / MAFF 303099) OX%3D266835)	flesh	1.4172	0.913643	1.5736	0.0538477	0.092937	0.595565
g00137748	Chr7-4	17875518	17875712	+	Similar to FOXJ3: Forkhead box protein J3 (Homo sapiens OX%3D9606)	skin and flesh	0.305315	3.33884	3.5856	1.27467	2.13322	2.81518
g00137756	Chr7-4	17906717	17909564	-	Similar to RTNLB16: Reticulon-like protein B16 (Arabidopsis thaliana OX%3D3702)	flesh	0.447352	0.368214	0.213852	0.533282	0.0732617	0.431505
g00137761	Chr7-4	17931142	17936157	-	Similar to AGAL3: Alpha-galactosidase 3 (Arabidopsis thaliana OX%3D3702)	flesh	14.5792	15.4966	20.7214	9.69636	11.4357	22.7688
g00137771	Chr7-4	17968155	17968598	+	Similar to ATL72: RING-H2 finger protein ATL72 (Arabidopsis thaliana OX%3D3702)	flesh	0.784355	0.407741	0.74509	0.387186	0.165632	1.05678
g00137772	Chr7-4	17969911	17971693	-	Similar to CHI3: Probable chalcone--flavonone isomerase 3 (Arabidopsis thaliana OX%3D3702)	flesh	113.877	166.345	123.912	53.703	155.478	113.239
g00137773	Chr7-4	17974999	17975778	+	Similar to pan1: Actin cytoskeleton-regulatory complex protein pan1 (Neosartorya fischeri (strain ATCC 1020 / DSM 3700 / CBS 544.65 / FGSC A1164 / JCM 1740 / NRRL 181 / WB 181) OX%3D331117)	skin and flesh	3.09265	0.0453513	0.266266	3.44236	0.0147586	0.17891
g00137784	Chr7-4	18016059	18016834	-	Similar to AIP: AH receptor-interacting protein (Bos taurus OX%3D9913)	flesh	3.2027	2.86656	3.22892	3.53589	1.28796	0.777597
g00137788	Chr7-4	18030526	18032893	-	Similar to WRKY70: Probable WRKY transcription factor 70 (Arabidopsis thaliana OX%3D3702)	skin	0.0369298	0.253702	0.753754	0.0057241	0.182374	0.219464
g00137807	Chr7-4	18114429	18114654	+	Similar to UNC80: Protein unc-80 homolog (Homo sapiens OX%3D9606)	flesh	0	0	0	1.39328	0	0
g00137822	Chr7-4	18161434	18162595	-	Similar to SRC2: Protein SRC2 homolog (Arabidopsis thaliana OX%3D3702)	skin and flesh	1.24004	0.398622	0.388567	2.67296	2.27453	0.867395
g00137832	Chr7-4	18216854	18219763	-	Similar to y05I: Uncharacterized 21.1 kDa protein in mobD-ri intergenic region (Enterobacteria phage T4 OX%3D10665)	skin	0	0	0.693803	0.0408903	0.0320553	0.021841
g00137833	Chr7-4	18220196	18221310	+	Similar to ERF12: Ethylene-responsive transcription factor 12 (Arabidopsis thaliana OX%3D3702)	flesh	0.618471	0.547413	0.20076	0.490011	0.161456	0.0530553
g00137835	Chr7-4	18222270	18222703	-	Similar to Probable non-specific lipid-transfer protein AKCS9 (Vigna unguiculata OX%3D3917)	skin and flesh	13.1177	26.8952	10.2173	4.26902	17.0463	2.48413
g00137857	Chr7-4	18283491	18287787	+	Similar to LIL3.1: Light-harvesting complex-like protein 3 isotype 1%2C chloroplastic (Arabidopsis thaliana OX%3D3702)	flesh	3.7805	2.4533	4.74247	1.43185	0.635343	3.54872
g00137859	Chr7-4	18291473	18291818	+	Similar to EIF3E: Eukaryotic translation initiation factor 3 subunit E (Gallus gallus OX%3D9031)	flesh	0.92587	0.96339	0.491283	0.337327	0.877652	2.05138
g00137861	Chr7-4	18312020	18318045	+	Similar to EIX2: Receptor-like protein EIX2 (Solanum lycopersicum OX%3D4081)	skin and flesh	4.93301	1.31192	1.58266	11.3312	3.05933	3.5165
g00137862	Chr7-4	18318271	18318474	-	Similar to ycf16: Probable ATP-dependent transporter ycf16 (Pyropia yezoensis OX%3D2788)	skin and flesh	4.53039	3.08763	1.67068	7.67607	3.64222	0.764173
g00137864	Chr7-4	18321217	18321645	+	Similar to EIX1: Receptor-like protein EIX1 (Solanum lycopersicum OX%3D4081)	flesh	0.224613	0.265001	0.0489567	0.941373	0.295374	0.0427533
g00137867	Chr7-4	18326886	18328822	+	Similar to BAD1: Ankyrin repeat-containing protein BDA1 (Arabidopsis thaliana OX%3D3702)	skin and flesh	0.862061	0.639528	0.267104	0.774932	0.700261	0.15707
g00137876	Chr7-4	18352125	18358167	-	Similar to CYCU4-1: Cyclin-U4-1 (Arabidopsis thaliana OX%3D3702)	flesh	0.100842	0.103905	0.181386	1.11549	0.281942	2.35092
g00137887	Chr7-4	18391129	18391545	-	Similar to OLE1: Oleosin 1 (Prunus dulcis OX%3D3755)	skin and flesh	693.342	1932.96	1635.17	0	30.672	8.1619
g00137890	Chr7-4	18412349	18413890	+	Similar to ERF1: Ethylene-responsive transcription factor 1 (Solanum lycopersicum OX%3D4081)	skin and flesh	2.58751	1.03628	2.79625	1.41964	0.20249	0.231072
g00137891	Chr7-4	18426275	18426493	-	Similar to rpoC: DNA-directed RNA polymerase subunit beta' (Prosthecochloris aestuarii (strain DSM 271 / SK 413) OX%3D290512)	flesh	1.07084	0.615213	1.04585	0.638257	0	2.20109
g00137892	Chr7-4	18426582	18427454	+	Similar to ERF5: Ethylene-responsive transcription factor 5 (Nicotiana tabacum OX%3D4097)	skin	13.2983	18.1482	31.2851	13.6901	9.41554	17.2353
g00137894	Chr7-4	18429685	18430314	+	Similar to ERF105: Ethylene-responsive transcription factor ERF105 (Arabidopsis thaliana OX%3D3702)	skin and flesh	6.01832	1.30072	10.7331	6.49504	1.87672	10.5664
g00137901	Chr7-4	18474622	18474957	+	Similar to APS1: Acid phosphatase 1 (Solanum lycopersicum OX%3D4081)	skin and flesh	5.0709	13.9199	5.67354	10.1664	23.9159	2.01776
g00137906	Chr7-4	18498617	18503044	-	Similar to At5g61530: Uncharacterized Rho GTPase-activating protein At5g61530 (Arabidopsis thaliana OX%3D3702)	flesh	3.3199	4.09777	5.19036	2.13804	3.88025	4.85066
g00137914	Chr7-4	18536927	18540610	+	Similar to DYAD: Protein DYAD (Arabidopsis thaliana OX%3D3702)	flesh	1.4807	0.704977	0.644576	0.649353	0.188454	0.597934
g00137920	Chr7-4	18559141	18559554	-	Similar to CA_C1728: Probable serine/threonine-protein kinase CA_C1728 (Clostridium acetobutylicum (strain ATCC 824 / DSM 792 / JCM 1419 / LMG 5710 / VKM B-1787) OX%3D272562)	flesh	0.404379	0.66179	0.327228	0.713232	0.186921	0.68828
g00137921	Chr7-4	18559656	18563120	-	Similar to PAB7: Polyadenylate-binding protein 7 (Arabidopsis thaliana OX%3D3702)	skin	0.533293	0	0.180805	0.228319	0.0426927	0.399756
g00137933	Chr7-4	18607706	18611353	+	Similar to pol: Retrovirus-related Pol polyprotein from transposon 17.6 (Drosophila melanogaster OX%3D7227)	flesh	12.0521	5.99311	7.07286	17.8116	7.18712	10.8175
g00137944	Chr7-4	18641282	18641428	+	Similar to saeB: Putative ESX-1 scaffolding and assembly protein SaeB (Mycobacterium smegmatis (strain MKD8) OX%3D1214915)	flesh	0	0	0	0	0	1.55563
g00137945	Chr7-4	18643128	18643727	+	Similar to HSP23.6: 23.6 kDa heat shock protein%2C mitochondrial (Arabidopsis thaliana OX%3D3702)	flesh	3.83539	4.85789	4.4721	0.79553	8.08503	1.864
g00137946	Chr7-4	18644993	18649404	+	Similar to At3g47420: Putative glycerol-3-phosphate transporter 1 (Arabidopsis thaliana OX%3D3702)	skin	12.4077	5.62884	8.90419	13.8688	16.0017	7.26542
g00137951	Chr7-4	18669844	18672474	+	Similar to BAG7: BAG family molecular chaperone regulator 7 (Arabidopsis thaliana OX%3D3702)	flesh	1.24532	1.81503	0.978768	3.53303	3.60359	1.27776
g00137958	Chr7-4	18700011	18703644	+	Similar to SKS1: Monocopper oxidase-like protein SKS1 (Arabidopsis thaliana OX%3D3702)	flesh	1.03844	1.17201	0.749936	4.0593	1.88849	1.63122
g00137970	Chr7-4	18751446	18751964	-	Similar to EXL3: Protein EXORDIUM-like 3 (Arabidopsis thaliana OX%3D3702)	skin and flesh	0.739149	1.11896	0.086197	0.56604	0.484149	0.0344453
g00137975	Chr7-4	18775533	18775730	+	Similar to xyl1: Probable NAD(P)H-dependent D-xylose reductase xyl1 (Aspergillus terreus (strain NIH 2624 / FGSC A1156) OX%3D341663)	skin and flesh	0.259127	0.684793	1.60226	0.211926	0.95424	0
g00137990	Chr7-4	18826534	18828867	-	Similar to lipA: Lipoyl synthase (Methylocella silvestris (strain DSM 15510 / CIP 108128 / LMG 27833 / NCIMB 13906 / BL2) OX%3D395965)	flesh	0.972791	0.459888	0.521974	1.07021	0.330141	0.360881
g00137991	Chr7-4	18832367	18835833	+	Similar to FKBP53: Peptidyl-prolyl cis-trans isomerase FKBP53 (Arabidopsis thaliana OX%3D3702)	skin	7.20537	6.09825	3.3167	5.95017	5.10381	2.94415
g00137997	Chr7-4	18855407	18858825	-	Similar to TBL18: Protein trichome birefringence-like 18 (Arabidopsis thaliana OX%3D3702)	skin and flesh	0.511051	0.0289414	0.0110029	0.5636	0.00659773	0
g00138009	Chr7-4	18929428	18930037	-	Similar to ecoRVR: Type-2 restriction enzyme EcoRV (Escherichia coli OX%3D562)	skin and flesh	0.0303274	0.336156	0.0790087	0.538695	0.0994223	0.225099
g00138016	Chr7-4	18988266	18988925	+	Similar to PCMP-H51: Pentatricopeptide repeat-containing protein At1g59720%2C chloroplastic/mitochondrial (Arabidopsis thaliana OX%3D3702)	flesh	0.281734	0.158704	0.165235	0.290176	0	0.0232991
g00138059	Chr7-4	19285643	19288338	-	Similar to mukB: Chromosome partition protein MukB (Edwardsiella ictaluri (strain 93-146) OX%3D634503)	flesh	5.32932	6.00643	8.00622	1.50948	3.85365	4.89095
g00138060	Chr7-4	19291619	19292245	+	Similar to PCMP-H28: Pentatricopeptide repeat-containing protein At4g21065 (Arabidopsis thaliana OX%3D3702)	skin	0.400576	0.285674	0.0744402	0.406659	0.240801	0.309811
g00138064	Chr7-4	19313400	19316611	+	Similar to CPK17: Calcium-dependent protein kinase 17 (Oryza sativa subsp. japonica OX%3D39947)	skin	1.19907	2.76195	1.98516	0.853033	1.64813	1.55004
g00138065	Chr7-4	19317105	19317893	+	Similar to mdh: Malate dehydrogenase (Aeropyrum pernix (strain ATCC 700893 / DSM 11879 / JCM 9820 / NBRC 100138 / K1) OX%3D272557)	skin	0.16783	0.623377	0.850335	0.0141657	0	0.054344
g00138067	Chr7-4	19324069	19327736	+	Similar to pgap3: Post-GPI attachment to proteins factor 3 (Xenopus tropicalis OX%3D8364)	flesh	8.93112	17.1054	15.3098	9.54165	18.4154	21.0078
g00138069	Chr7-4	19332046	19332606	-	Similar to DREB1D: Dehydration-responsive element-binding protein 1D (Arabidopsis thaliana OX%3D3702)	skin	0.0837077	0.892948	0.371248	0.0559223	0	0.231109
g00138072	Chr7-4	19347441	19348148	-	Similar to ERF025: Ethylene-responsive transcription factor ERF025 (Arabidopsis thaliana OX%3D3702)	skin	0	0.490923	0	0.0213192	0.0306303	0
g00138073	Chr7-4	19349420	19349815	+	Similar to TRABD: TraB domain-containing protein (Bos taurus OX%3D9913)	skin and flesh	1.43097	0.210642	1.30862	0.498061	0	0.805693
g00138086	Chr7-4	19390331	19392590	-	Similar to BAG1: BAG family molecular chaperone regulator 1 (Arabidopsis thaliana OX%3D3702)	flesh	9.38907	9.58225	5.66279	17.429	14.1222	8.24806
g00138094	Chr7-4	19431688	19454264	-	Similar to EFCAB6: EF-hand calcium-binding domain-containing protein 6 (Homo sapiens OX%3D9606)	skin	0.347418	0.12883	0.0446882	0.347282	0.284637	0.169175
g00138102	Chr7-4	19479993	19484149	+	Similar to XBAT33: E3 ubiquitin-protein ligase XBAT33 (Arabidopsis thaliana OX%3D3702)	skin and flesh	2.70532	3.38898	1.19858	2.53071	3.30601	0.899626
g00138109	Chr7-4	19507863	19511693	+	Similar to EMS1: Leucine-rich repeat receptor protein kinase EMS1 (Arabidopsis thaliana OX%3D3702)	skin and flesh	1.39227	3.86041	1.92453	0.479581	2.03049	1.14369
g00138110	Chr7-4	19512401	19513633	-	Similar to HSFB2A: Heat stress transcription factor B-2a (Arabidopsis thaliana OX%3D3702)	skin and flesh	1.00802	4.32857	5.17883	0.355227	1.86889	1.84972
g00138113	Chr7-4	19518383	19519034	-	Similar to Mocs2: Molybdopterin synthase sulfur carrier subunit (Drosophila ananassae OX%3D7217)	skin and flesh	0.313665	0	0	0.301508	0.0511243	0
g00138116	Chr7-4	19523546	19525361	-	Similar to I-2: Protein phosphatase inhibitor 2 (Arabidopsis thaliana OX%3D3702)	skin and flesh	21.5611	13.7716	9.21455	17.7604	14.0306	8.70508
g00138128	Chr7-4	19552311	19552475	-	Similar to At3g48880: F-box/LRR-repeat protein At3g48880 (Arabidopsis thaliana OX%3D3702)	skin and flesh	0	0	1.44912	0	0	7.00144
g00138129	Chr7-4	19553689	19560455	-	Similar to At3g48880: F-box/LRR-repeat protein At3g48880 (Arabidopsis thaliana OX%3D3702)	skin and flesh	9.78658	12.682	3.8334	8.12702	10.2264	3.46829
g00138131	Chr7-4	19564818	19565247	-	Similar to MSH3: DNA mismatch repair protein MSH3 (Arabidopsis thaliana OX%3D3702)	skin	1.49849	0.779993	0.506065	0.106104	0	0
g00138132	Chr7-4	19567545	19569294	+	Similar to RUP2: WD repeat-containing protein RUP2 (Arabidopsis thaliana OX%3D3702)	skin and flesh	2.63827	13.7771	7.44816	0.226108	0.31473	4.28437
g00138133	Chr7-4	19569972	19572978	+	Similar to CFIS2: Pre-mRNA cleavage factor Im 25 kDa subunit 2 (Arabidopsis thaliana OX%3D3702)	skin	11.5366	10.5541	5.5709	7.86423	8.75135	5.6244
g00138137	Chr7-4	19600460	19602468	-	Similar to Remorin (Solanum tuberosum OX%3D4113)	flesh	11.9296	11.8565	8.05709	7.15012	23.0511	11.6843
g00138138	Chr7-4	19603530	19605727	-	Similar to CYB561A: Transmembrane ascorbate ferrireductase 1 (Arabidopsis thaliana OX%3D3702)	flesh	6.88858	3.50198	4.86859	2.90739	0.752827	0.609907
g00138139	Chr7-4	19605463	19607692	+	Similar to At1g12870: Putative F-box/kelch-repeat protein At1g12870 (Arabidopsis thaliana OX%3D3702)	skin and flesh	1.9211	0.864687	0	0.721868	0.12138	0
g00138145	Chr7-4	19623692	19632131	+	Similar to At1g55630: Pentatricopeptide repeat-containing protein At1g55630 (Arabidopsis thaliana OX%3D3702)	skin and flesh	181.617	125.051	30.6602	149.611	136.982	32.5619
g00138147	Chr7-4	19634395	19635182	-	Similar to HIPP39: Heavy metal-associated isoprenylated plant protein 39 (Arabidopsis thaliana OX%3D3702)	skin and flesh	51.5272	71.3294	6.62588	43.2975	81.1674	6.3417
g00138158	Chr7-4	19676839	19679122	+	Similar to TUBB1: Tubulin beta-1 chain (Lupinus albus OX%3D3870)	skin	5.61425	11.9266	7.79317	8.73323	8.46738	13.1785
g00138159	Chr7-4	19679807	19680827	-	Similar to mltC: Membrane-bound lytic murein transglycosylase C (Pectobacterium atrosepticum (strain SCRI 1043 / ATCC BAA-672) OX%3D218491)	flesh	0.171619	0.035859	0.556972	0.0381333	0.384547	0
g00138161	Chr7-4	19694949	19695290	+	Similar to ycf2-A: Protein Ycf2 (Oenothera argillicola OX%3D3940)	skin	0.27027	0.406071	0	0.308766	0.185985	0.0689217
g00138162	Chr7-4	19697416	19697858	-	Similar to SRCAP: Helicase SRCAP (Homo sapiens OX%3D9606)	skin and flesh	0.495518	0.231688	0	0.458611	0.23952	0
g00138163	Chr7-4	19699006	19699351	-	Similar to rlmH: Ribosomal RNA large subunit methyltransferase H (Psychrobacter sp. (strain PRwf-1) OX%3D349106)	skin and flesh	0.201754	0.751291	0	0.434577	1.07767	0
g00138164	Chr7-4	19699393	19700378	-	Similar to YPK_1977: UPF0482 protein YPK_1977 (Yersinia pseudotuberculosis serotype O:3 (strain YPIII) OX%3D502800)	skin and flesh	0.361544	0.393934	0	0.330179	0.646671	0
g00138166	Chr7-4	19703831	19720209	+	Similar to CYP714C2: Cytochrome P450 714C2 (Oryza sativa subsp. japonica OX%3D39947)	skin and flesh	0.271305	0.249571	0.00601876	0.364939	0.408529	0
g00138167	Chr7-4	19720232	19732940	-	Similar to TPP2: Tripeptidyl-peptidase 2 (Arabidopsis thaliana OX%3D3702)	skin and flesh	13.9247	12.827	1.54437	14.2758	12.1934	1.52091
g00138170	Chr7-4	19749084	19749844	-	Similar to nodC: N-acetylglucosaminyltransferase (Bradyrhizobium diazoefficiens (strain JCM 10833 / IAM 13628 / NBRC 14792 / USDA 110) OX%3D224911)	skin	0.45063	0	0	0	0.209962	0
g00138171	Chr7-4	19749891	19751264	+	Similar to CYP89A2: Cytochrome P450 89A2 (Arabidopsis thaliana OX%3D3702)	skin and flesh	1.20462	1.19226	0.290046	0.994539	0.980299	0.17403
g00138178	Chr7-4	19770865	19772846	-	Similar to RPL36B: 60S ribosomal protein L36-2 (Arabidopsis thaliana OX%3D3702)	skin and flesh	55.4654	59.206	23.4213	63.4963	51.0242	23.5487
g00138192	Chr7-4	19839068	19839385	+	Similar to hisS: Histidine--tRNA ligase (Chlorobium luteolum (strain DSM 273 / 2530) OX%3D319225)	skin and flesh	3.30369	1.48204	3.02824	1.59313	2.74531	3.93265
g00138193	Chr7-4	19843282	19845285	+	Similar to TATB: Sec-independent protein translocase protein TATB%2C chloroplastic (Pisum sativum OX%3D3888)	skin and flesh	4.90086	3.63592	1.64334	3.6666	2.45084	0.881705
g00138196	Chr7-4	19848285	19850248	-	Similar to DCR: BAHD acyltransferase DCR (Arabidopsis thaliana OX%3D3702)	skin	6.31771	6.5996	0.67472	0.0273266	0.0112655	0.00810803
g00138198	Chr7-4	19855654	19858649	+	Similar to MED36A: Mediator of RNA polymerase II transcription subunit 36a (Arabidopsis thaliana OX%3D3702)	flesh	15.8928	17.576	8.73146	17.1401	16.6185	8.11842
g00138202	Chr7-4	19873277	19876584	-	Similar to DTX34: Protein DETOXIFICATION 34 (Arabidopsis thaliana OX%3D3702)	skin and flesh	0.315904	0.15653	0.0151573	0.438792	0.579878	0.0540045
g00138212	Chr7-4	19920385	19923852	-	Similar to FRO4: Ferric reduction oxidase 4 (Arabidopsis thaliana OX%3D3702)	skin and flesh	0.629376	0.89326	1.89361	0.362836	0.208749	1.43414
g00138215	Chr7-4	19934313	19936683	-	Similar to yjcL: Uncharacterized membrane protein YjcL (Bacillus subtilis (strain 168) OX%3D224308)	flesh	5.55598	5.30975	2.90887	6.89203	5.14186	2.98875
g00138216	Chr7-4	19936976	19938740	-	Similar to RBM18: Probable RNA-binding protein 18 (Pongo abelii OX%3D9601)	skin and flesh	3.02448	3.12241	1.23532	2.73398	2.91214	1.22735
g00138223	Chr7-4	19959897	19960880	+	Similar to MIND1: Putative septum site-determining protein minD homolog%2C chloroplastic (Arabidopsis thaliana OX%3D3702)	skin and flesh	2.6762	3.29532	0.780022	4.13653	3.90237	1.16977
g00138224	Chr7-4	19961141	19961887	-	Similar to BICC1: Protein bicaudal C homolog 1 (Homo sapiens OX%3D9606)	skin and flesh	0	0	0.257832	0	0	0.280481
g00138225	Chr7-4	19962557	19967684	-	Similar to At1g01540: Probable serine/threonine-protein kinase At1g01540 (Arabidopsis thaliana OX%3D3702)	skin and flesh	0.397527	0.552992	1.06415	0.368361	0.571359	1.12622
g00138226	Chr7-4	19968347	19971281	+	Similar to HSP83A: Heat shock protein 83 (Ipomoea nil OX%3D35883)	skin and flesh	14.3194	63.9068	72.7068	6.16109	31.039	45.3004
g00138227	Chr7-4	19971894	19972667	+	Similar to IWS1: Protein IWS1 homolog 1 (Arabidopsis thaliana OX%3D3702)	skin	0.0151118	0.0336933	1.37891	0	0	0.173693
g00138228	Chr7-4	19974058	19977213	+	Similar to HSP83A: Heat shock protein 83 (Ipomoea nil OX%3D35883)	skin and flesh	0.795493	3.61292	1.95537	0.376744	1.41833	1.187
g00138238	Chr7-4	20037108	20038149	+	Similar to RRP36: rRNA biogenesis protein RRP36 (Verticillium alfalfae (strain VaMs.102 / ATCC MYA-4576 / FGSC 10136) OX%3D526221)	skin and flesh	6.46776	7.17082	0.633794	5.29428	5.55863	0.519128
g00138239	Chr7-4	20039224	20040222	+	Similar to SARD4: Protein SAR DEFICIENT 4 (Arabidopsis thaliana OX%3D3702)	skin and flesh	9.70915	10.3176	0.860322	11.2692	12.2031	0.917538
g00138240	Chr7-4	20040467	20044387	-	Similar to At3g49140: Uncharacterized protein At3g49140 (Arabidopsis thaliana OX%3D3702)	flesh	1.41617	1.70454	2.3269	1.01506	1.33837	2.57992
g00138241	Chr7-4	20044542	20046330	+	Similar to EMB1417: Pentatricopeptide repeat-containing protein At4g21190 (Arabidopsis thaliana OX%3D3702)	skin	5.32696	2.90511	1.66151	2.10484	1.60662	1.26901
g00138242	Chr7-4	20046622	20051496	-	Similar to ERDJ2A: DnaJ protein ERDJ2A (Arabidopsis thaliana OX%3D3702)	skin and flesh	7.50146	6.97096	3.01228	8.61397	7.99319	3.86652
g00138251	Chr7-4	20080654	20082051	+	Similar to UGT88B1: UDP-glycosyltransferase 88B1 (Stevia rebaudiana OX%3D55670)	skin	0.51001	1.12129	0.036388	0.0137996	0	0
g00138252	Chr7-4	20080728	20080916	-	Similar to rnr: Ribonuclease R (Vibrio cholerae serotype O1 (strain ATCC 39315 / El Tor Inaba N16961) OX%3D243277)	skin	0.926623	1.44521	0	0	0	0
g00138262	Chr7-4	20254066	20254221	+	Similar to Erbb3: Receptor tyrosine-protein kinase erbB-3 (Rattus norvegicus OX%3D10116)	skin and flesh	1.83678	3.95276	0	1.44899	2.72035	0
g00138263	Chr7-4	20254623	20256273	-	Similar to MAKR5: Probable membrane-associated kinase regulator 5 (Arabidopsis thaliana OX%3D3702)	skin and flesh	0.594412	0.830837	0	0.804676	1.81806	0
g00138270	Chr7-4	20282627	20288483	-	Similar to SPCC24B10.10c: Uncharacterized AAA domain-containing protein C24B10.10c (Schizosaccharomyces pombe (strain 972 / ATCC 24843) OX%3D284812)	skin and flesh	1.69089	2.17553	0.624132	3.97902	4.20846	1.59865
g00138271	Chr7-4	20296760	20304750	+	Similar to SLAH3: S-type anion channel SLAH3 (Arabidopsis thaliana OX%3D3702)	skin and flesh	0.797215	0.65408	0.129423	1.65452	1.31747	0.115326
g00138274	Chr7-4	20307571	20307846	+	Similar to Heat shock 70 kDa protein (Plasmodium falciparum OX%3D5833)	skin and flesh	8.39305	3.18876	0	3.34989	5.69103	0
g00138276	Chr7-4	20315119	20318872	+	Similar to At5g24080: G-type lectin S-receptor-like serine/threonine-protein kinase At5g24080 (Arabidopsis thaliana OX%3D3702)	flesh	9.55265	8.63366	6.59215	13.5233	9.23747	6.21241
g00138277	Chr7-4	20318901	20319800	-	Similar to CHIT3: Acidic endochitinase (Vitis vinifera OX%3D29760)	skin and flesh	1.23251	1.02713	0	1.72246	0.582138	0
g00138279	Chr7-4	20322653	20323011	-	Similar to sufS: Cysteine desulfurase (Pectobacterium carotovorum subsp. carotovorum (strain PC1) OX%3D561230)	skin	0.123045	0.608112	1.45083	0.416631	0.384852	0.298259
g00138282	Chr7-4	20326733	20331174	+	Similar to wdr91: WD repeat-containing protein 91 (Danio rerio OX%3D7955)	skin and flesh	0.991412	0.917908	0.195412	1.08145	1.13463	0.294445
g00138291	Chr7-4	20361980	20363997	+	Similar to TP_0618: Uncharacterized protein TP_0618 (Treponema pallidum (strain Nichols) OX%3D243276)	skin and flesh	3.76482	5.26579	1.14397	2.42824	2.87675	0.779898
g00138293	Chr7-4	20365209	20367046	+	Similar to RMS3: Strigolactone esterase RMS3 (Pisum sativum OX%3D3888)	skin and flesh	2.41086	2.63417	0	1.90247	2.11212	0
g00138294	Chr7-4	20367595	20367957	+	Similar to Signal recognition particle 54 kDa protein 2 (Solanum lycopersicum OX%3D4081)	skin and flesh	4.25458	3.70736	0	3.53076	4.63326	0
g00138295	Chr7-4	20368012	20372927	+	Similar to SRP-54C: Signal recognition particle 54 kDa protein 3 (Arabidopsis thaliana OX%3D3702)	skin and flesh	5.69646	4.67344	0	4.49792	5.02661	0
g00138296	Chr7-4	20373276	20375190	+	Similar to MANC: Mannan endo-1%2C4-beta-mannosidase C (Piromyces sp. OX%3D45796)	skin and flesh	3.16219	2.10958	0	2.51186	2.46379	0
g00138298	Chr7-4	20377522	20378656	-	Similar to Bm1_08615: Eukaryotic translation initiation factor 3 subunit G (Brugia malayi OX%3D6279)	skin and flesh	47.5606	42.1448	0	40.4071	30.7878	0
g00138300	Chr7-4	20383334	20386254	+	Similar to PBE2: Proteasome subunit beta type-5-B (Arabidopsis thaliana OX%3D3702)	skin and flesh	3.20686	3.1014	0.0101428	2.87445	3.52919	0
g00138301	Chr7-4	20386876	20387346	-	Similar to AIM11: Altered inheritance of mitochondria protein 11 (Ashbya gossypii (strain ATCC 10895 / CBS 109.51 / FGSC 9923 / NRRL Y-1056) OX%3D284811)	skin and flesh	3.66861	3.45719	0	4.8103	4.61839	0
g00138304	Chr7-4	20389361	20395386	-	Similar to ABCC10: ABC transporter C family member 10 (Arabidopsis thaliana OX%3D3702)	skin and flesh	7.68777	4.13365	2.04318	7.68607	4.70738	0.550168
g00138305	Chr7-4	20396232	20403245	-	Similar to ABCC10: ABC transporter C family member 10 (Arabidopsis thaliana OX%3D3702)	skin and flesh	40.989	19.5983	24.433	26.7778	11.8107	15.247
g00138306	Chr7-4	20405101	20409324	+	Similar to HPTG1: Hydroxyproline O-galactosyltransferase HPGT1 (Arabidopsis thaliana OX%3D3702)	skin and flesh	47.1989	16.9041	8.55971	26.9222	12.0096	8.35697
g00138307	Chr7-4	20409544	20411262	-	Similar to Ubap1: Ubiquitin-associated protein 1 (Rattus norvegicus OX%3D10116)	skin and flesh	19.6477	21.9739	6.02942	25.3707	25.2884	6.59438
g00138308	Chr7-4	20412415	20413761	-	Similar to UBXN11: UBX domain-containing protein 11 (Homo sapiens OX%3D9606)	skin and flesh	0.0312062	0.077674	0.720956	0.0658548	0.076689	0.403416
g00138311	Chr7-4	20426527	20429234	+	Similar to UBC10: Ubiquitin-conjugating enzyme E2 10 (Arabidopsis thaliana OX%3D3702)	skin and flesh	92.0193	64.0837	28.9789	139.223	96.7769	38.9064
g00138320	Chr7-4	20478646	20483260	-	Similar to E(spl)m3-HLH: Enhancer of split m3 protein (Drosophila melanogaster OX%3D7227)	skin and flesh	2.12563	1.02791	0	1.47638	1.14704	0
g00138321	Chr7-4	20483668	20484421	-	Similar to rpoC: DNA-directed RNA polymerase subunit beta' (Verminephrobacter eiseniae (strain EF01-2) OX%3D391735)	skin and flesh	2.9474	1.8188	0	2.57243	3.10149	0
g00138322	Chr7-4	20484678	20486578	-	Similar to Timeless: Protein timeless homolog (Mus musculus OX%3D10090)	skin and flesh	2.04216	1.5914	0	1.99732	1.84409	0
g00138333	Chr7-4	20525440	20526564	-	Similar to TRY: Transcription factor TRY (Arabidopsis thaliana OX%3D3702)	skin and flesh	0.410653	0	0	0.470826	0.152258	0.103557
g00138336	Chr7-4	20545577	20547889	-	Similar to PYL8: Abscisic acid receptor PYL8 (Arabidopsis thaliana OX%3D3702)	skin and flesh	10.9294	7.75333	0.971475	9.1029	7.91357	0.983014
g00138343	Chr7-4	20568289	20572257	-	Similar to At5g53140: Probable protein phosphatase 2C 76 (Arabidopsis thaliana OX%3D3702)	skin and flesh	25.8675	18.4001	4.83185	23.0144	18.0269	5.94166
g00138344	Chr7-4	20573450	20577972	+	Similar to CNGC1: Cyclic nucleotide-gated ion channel 1 (Arabidopsis thaliana OX%3D3702)	skin and flesh	4.59158	5.36168	0.260003	6.67483	8.1958	0.310972
g00138345	Chr7-4	20577076	20577357	-	Similar to mtnC: Enolase-phosphatase E1 (Frankia alni (strain ACN14a) OX%3D326424)	skin and flesh	3.18764	5.47188	0	6.45884	7.79567	0
g00138346	Chr7-4	20577678	20578082	-	Similar to MDM31: Mitochondrial distribution and morphology protein 31 (Saccharomyces cerevisiae (strain ATCC 204508 / S288c) OX%3D559292)	skin and flesh	1.85489	2.46577	0	2.23531	2.92534	0
g00138363	Chr7-4	20668113	20672292	-	Similar to SS1: Starch synthase 1%2C chloroplastic/amyloplastic (Arabidopsis thaliana OX%3D3702)	skin and flesh	0.918647	0.849665	3.94267	0.21043	0.17452	2.45852
g00138364	Chr7-4	20675527	20676797	+	Similar to PHYA: Phytochrome A (Glycine max OX%3D3847)	flesh	2.34753	1.54554	4.7529	1.68083	1.50957	5.61714
g00138365	Chr7-4	20677316	20679711	-	Similar to IQD1: Protein IQ-DOMAIN 1 (Arabidopsis thaliana OX%3D3702)	skin and flesh	0.882133	1.19431	3.53999	1.19986	0.5209	6.88069
g00138370	Chr7-4	20687895	20690486	-	Similar to nadD: Probable nicotinate-nucleotide adenylyltransferase (Pseudomonas putida (strain W619) OX%3D390235)	skin and flesh	5.66221	4.26861	0.796406	5.16773	3.17544	1.09013
g00138373	Chr7-4	20711980	20718675	+	Similar to JMJ25: Lysine-specific demethylase JMJ25 (Arabidopsis thaliana OX%3D3702)	skin	0.936441	2.28215	1.16637	0.372312	0.253866	0.496679
g00138379	Chr7-4	20760877	20764729	-	Similar to PME34: Probable pectinesterase/pectinesterase inhibitor 34 (Arabidopsis thaliana OX%3D3702)	skin	3.95498	9.83171	3.73354	16.2644	19.7567	14.948
g00138380	Chr7-4	20777030	20780601	-	Similar to RBP45A: Polyadenylate-binding protein RBP45A (Arabidopsis thaliana OX%3D3702)	skin and flesh	0.755432	0.321411	0.0627147	0.792932	0.404865	0.061978
g00138391	Chr7-4	20832202	20836720	+	Similar to PAP14: Probable plastid-lipid-associated protein 14%2C chloroplastic (Arabidopsis thaliana OX%3D3702)	flesh	2.67875	2.88246	2.45507	1.73254	0.0773965	0.052712
g00138393	Chr7-4	20850224	20860638	+	Similar to Glutamate synthase [NADH]%2C amyloplastic (Medicago sativa OX%3D3879)	skin and flesh	3.62729	7.10488	10.4764	2.17422	4.00589	6.50213
g00138394	Chr7-4	20860778	20861755	-	Similar to ATP-dependent zinc metalloprotease YME1 homolog (Schistosoma mansoni OX%3D6183)	skin and flesh	23.9785	11.4754	0.0465723	12.3388	9.28643	0.067757
g00138395	Chr7-4	20861808	20866632	+	Similar to ATL21A: Putative RING-H2 finger protein ATL21A (Arabidopsis thaliana OX%3D3702)	skin and flesh	4.72304	5.24027	0.795103	4.84876	5.63362	0.825229
g00138398	Chr7-4	20870671	20871771	+	Similar to Os01g0656200: Probable protein phosphatase 2C 8 (Oryza sativa subsp. japonica OX%3D39947)	skin and flesh	6.81273	6.41649	18.9848	4.96628	4.5958	15.6259
g00138399	Chr7-4	20875528	20879946	+	Similar to SPMS: Spermine synthase (Arabidopsis thaliana OX%3D3702)	flesh	4.06504	5.66333	7.25136	2.69881	2.71927	5.98633
g00138407	Chr7-4	20949406	20962113	-	Similar to CNGC1: Cyclic nucleotide-gated ion channel 1 (Arabidopsis thaliana OX%3D3702)	skin and flesh	0.313368	0.296752	6.70678	0.815676	0.739857	12.0544
g00138412	Chr7-4	20979170	20982387	-	Similar to bpoC: Putative non-heme bromoperoxidase BpoC (Mycobacterium tuberculosis (strain ATCC 25618 / H37Rv) OX%3D83332)	skin and flesh	3.77692	4.26867	7.89626	2.4804	2.50548	6.62505
g00138413	Chr7-4	20985265	20997127	-	Similar to RCF3: RNA-binding KH domain-containing protein RCF3 (Arabidopsis thaliana OX%3D3702)	skin and flesh	3.31058	3.28421	1.20837	3.29056	2.74447	1.25267
g00138414	Chr7-4	20998376	21000002	+	Similar to PTAC7: Protein PLASTID TRANSCRIPTIONALLY ACTIVE 7 (Arabidopsis thaliana OX%3D3702)	skin and flesh	0.865826	1.0901	0	0.553975	0.656702	0
g00138417	Chr7-4	21006872	21012910	-	Similar to KPNB1: Importin subunit beta-1 (Arabidopsis thaliana OX%3D3702)	skin and flesh	9.9344	10.6454	3.30923	17.1271	14.3093	4.9552
g00138423	Chr7-4	21020744	21021547	-	Similar to ACBP1: Acyl-CoA-binding domain-containing protein 1 (Arabidopsis thaliana OX%3D3702)	skin and flesh	8.53962	11.2917	3.47064	9.53585	9.93585	2.42419
g00138424	Chr7-4	21022221	21026548	-	Similar to GLC1: Glucan endo-1%2C3-beta-glucosidase (Triticum aestivum OX%3D4565)	skin and flesh	1.9543	2.81341	0.0176644	2.32477	2.44462	0.0660816
g00138432	Chr7-4	21051639	21055990	-	Similar to SPAC3H5.08c: Uncharacterized WD repeat-containing protein C3H5.08c (Schizosaccharomyces pombe (strain 972 / ATCC 24843) OX%3D284812)	skin and flesh	1.93648	2.19172	0.0104087	2.85388	2.25023	0.00934122
g00138435	Chr7-4	21066397	21068864	-	Similar to ATXR6: Histone-lysine N-methyltransferase ATXR6 (Arabidopsis thaliana OX%3D3702)	skin	0.441372	1.32436	0.435703	0.808196	0.674674	0.684468
g00138452	Chr7-4	21122111	21133288	+	Similar to MIP2: MAG2-interacting protein 2 (Arabidopsis thaliana OX%3D3702)	skin and flesh	1.39072	1.13693	0.416815	1.59293	1.07932	0.388943
g00138453	Chr7-4	21133343	21136862	-	Similar to MFSD5: Molybdate-anion transporter (Homo sapiens OX%3D9606)	skin and flesh	16.9645	17.6653	2.4737	32.8666	28.9522	3.34057
g00138455	Chr7-4	21143199	21147574	-	Similar to VPS26B: Vacuolar protein sorting-associated protein 26B (Arabidopsis thaliana OX%3D3702)	skin and flesh	5.77314	6.91198	0.0186827	6.93058	8.9282	0.0428937
g00138457	Chr7-4	21156219	21164010	+	Similar to Os03g0621600: Putative B3 domain-containing protein Os03g0621600 (Oryza sativa subsp. japonica OX%3D39947)	skin and flesh	1.28397	0.903079	0	0.799811	1.64825	0
g00138460	Chr7-4	21173529	21174920	-	Similar to At2g46620: AAA-ATPase At2g46620 (Arabidopsis thaliana OX%3D3702)	flesh	0.0815741	0.0292014	0.0531714	0.0110306	0.62643	0.012248
g00138461	Chr7-4	21177303	21180289	-	Similar to ATAD1: ATPase family AAA domain-containing protein 1 (Bos taurus OX%3D9913)	skin and flesh	2.43889	2.79044	0.904482	2.71656	2.85356	0.80331
g00138464	Chr7-4	21187908	21190346	+	Similar to CYTB5-E: Cytochrome b5 isoform E (Arabidopsis thaliana OX%3D3702)	skin	17.1032	21.2768	7.04313	15.4453	22.8009	9.23119
g00138468	Chr7-4	21202003	21202407	+	Similar to RHBG: Ammonium transporter Rh type B (Papio hamadryas OX%3D9557)	skin and flesh	62.7946	56.9894	0	74.9525	56.0681	0
g00138470	Chr7-4	21204949	21206296	-	Similar to ATHB-7: Homeobox-leucine zipper protein ATHB-7 (Arabidopsis thaliana OX%3D3702)	skin and flesh	2.87264	0.967172	0.0106424	3.35378	1.58096	0.0446606
g00138475	Chr7-4	21217648	21218016	+	Similar to SAUR32: Auxin-responsive protein SAUR32 (Arabidopsis thaliana OX%3D3702)	skin	0.313519	0.411071	1.07992	0.250629	0.669599	0.397193
g00138476	Chr7-4	21219201	21224051	-	Similar to CRK4: CDPK-related kinase 4 (Arabidopsis thaliana OX%3D3702)	skin	1.33961	3.65183	1.04776	1.99389	3.47363	1.12865
g00138477	Chr7-4	21224939	21228269	+	Similar to At4g05475: Putative F-box protein At4g05475 (Arabidopsis thaliana OX%3D3702)	flesh	0.274571	0.355871	0.0547376	0.511851	0.594202	0.0535752
g00138479	Chr7-4	21230775	21235842	+	Similar to Cgnl1: Cingulin-like protein 1 (Mus musculus OX%3D10090)	skin and flesh	3.21386	3.74961	1.33897	3.56832	3.6181	1.40795
g00138481	Chr7-4	21240371	21243500	+	Similar to TH2: Bifunctional TH2 protein%2C mitochondrial (Arabidopsis thaliana OX%3D3702)	skin and flesh	0.853368	0.929089	0	1.09064	1.27278	0.00494187
g00138490	Chr7-4	21267741	21269532	+	Similar to carB: Carbamoyl-phosphate synthase large chain (Staphylococcus aureus (strain MRSA252) OX%3D282458)	skin and flesh	15.5282	13.1987	0.197425	14.2998	14.3661	0.317756
g00138496	Chr7-4	21288729	21289555	+	Similar to HSP21: Small heat shock protein%2C chloroplastic (Solanum lycopersicum OX%3D4081)	skin and flesh	7.27994	31.9079	19.5646	0	0.602825	0
g00138497	Chr7-4	21290289	21290423	+	Similar to NHL6: NDR1/HIN1-like protein 6 (Arabidopsis thaliana OX%3D3702)	skin	0	14.2846	26.3689	0	0	0
g00138502	Chr7-4	21312558	21318591	+	Similar to SR34A: Serine/arginine-rich splicing factor SR34A (Arabidopsis thaliana OX%3D3702)	skin and flesh	6.00261	8.85807	0.707018	5.78239	8.52169	0.724109
g00138506	Chr7-4	21334729	21336560	+	Similar to Achl_0790: D-galactonate dehydratase family member Achl_0790 (Pseudarthrobacter chlorophenolicus (strain ATCC 700700 / DSM 12829 / CIP 107037 / JCM 12360 / KCTC 9906 / NCIMB 13794 / A6) OX%3D452863)	skin and flesh	1.03998	1.48561	0	1.35079	1.76504	0
g00138507	Chr7-4	21337242	21339194	+	Similar to MTERF8: Transcription termination factor MTERF8%2C chloroplastic (Arabidopsis thaliana OX%3D3702)	skin and flesh	2.84959	2.94957	0.0161167	2.78281	3.68914	0.0470831
g00138508	Chr7-4	21339129	21341272	-	Similar to PSRP1: Ribosome-binding factor PSRP1%2C chloroplastic (Spinacia oleracea OX%3D3562)	skin and flesh	6.40245	4.83333	0	3.10232	3.60634	0.0234546
g00138509	Chr7-4	21342501	21346658	+	Similar to APRR5: Two-component response regulator-like APRR5 (Arabidopsis thaliana OX%3D3702)	skin and flesh	15.6048	6.49035	0.104983	12.8992	8.0997	0.134473
g00138510	Chr7-4	21349400	21350038	+	Similar to NHL26: NDR1/HIN1-like protein 26 (Arabidopsis thaliana OX%3D3702)	skin and flesh	8.18734	3.86371	1.62139	3.14151	4.01365	0.363446
g00138512	Chr7-4	21356116	21356352	+	Similar to groL: 60 kDa chaperonin (Clostridium botulinum (strain Loch Maree / Type A3) OX%3D498214)	skin and flesh	0	0	0.387393	0	0	0.481358
g00138513	Chr7-4	21358365	21359171	-	Similar to mutS: DNA mismatch repair protein MutS (Vibrio cholerae serotype O1 (strain M66-2) OX%3D579112)	skin and flesh	9.32289	11.0454	4.00241	8.78912	8.57951	3.9853
g00138517	Chr7-4	21368932	21369312	+	Similar to At4g34320: UPF0496 protein At4g34320 (Arabidopsis thaliana OX%3D3702)	skin and flesh	0.899155	0.732087	0	0.515248	1.01031	0
g00138520	Chr7-4	21388027	21391633	+	Similar to DMR6: Protein DOWNY MILDEW RESISTANCE 6 (Arabidopsis thaliana OX%3D3702)	skin	0.228371	0.324784	2.30502	0.0841026	0.206589	0.292848
g00138521	Chr7-4	21391650	21394408	-	Similar to COMT1: Caffeic acid 3-O-methyltransferase (Rosa chinensis OX%3D74649)	skin and flesh	2033.57	1905.03	19.8468	1834.45	3175.42	16.0913
g00138522	Chr7-4	21400167	21401251	+	Similar to ATG26: Sterol 3-beta-glucosyltransferase (Candida albicans (strain SC5314 / ATCC MYA-2876) OX%3D237561)	skin and flesh	3.67426	2.94626	0.8653	3.16296	7.07396	0.834454
g00138523	Chr7-4	21402964	21404372	+	Similar to At3g49470: Nascent polypeptide-associated complex subunit alpha-like protein 2 (Arabidopsis thaliana OX%3D3702)	skin and flesh	43.6705	35.5886	18.2859	39.79	34.5338	16.7195
g00138526	Chr7-4	21415140	21415784	-	Similar to NAKR1: Protein SODIUM POTASSIUM ROOT DEFECTIVE 1 (Arabidopsis thaliana OX%3D3702)	flesh	0.0833484	0.059486	0	0.0420827	0.600799	0.0334407
g00138527	Chr7-4	21418267	21419563	-	Similar to HIPP09: Heavy metal-associated isoprenylated plant protein 9 (Arabidopsis thaliana OX%3D3702)	skin and flesh	2.57298	16.1334	13.7862	0.0729262	0.509311	2.37441
g00138531	Chr7-4	21441230	21443197	+	Similar to RPL9B: 60S ribosomal protein L9-1 (Arabidopsis thaliana OX%3D3702)	skin and flesh	67.4435	75.0201	0.198662	83.1272	80.5437	0.0459637
g00138532	Chr7-4	21443642	21445654	+	Similar to LECRKS7: Probable L-type lectin-domain containing receptor kinase S.7 (Arabidopsis thaliana OX%3D3702)	skin and flesh	4.597	12.7874	7.85507	2.75348	13.8962	7.93867
g00138533	Chr7-4	21447043	21450946	+	Similar to Stoml2: Stomatin-like protein 2%2C mitochondrial (Rattus norvegicus OX%3D10116)	skin and flesh	5.5956	7.74283	0.670444	6.6935	8.73696	0.828182
g00138535	Chr7-4	21462453	21462680	-	Similar to Cbei_2352: UPF0210 protein Cbei_2352 (Clostridium beijerinckii (strain ATCC 51743 / NCIMB 8052) OX%3D290402)	skin	6.1723	3.88857	0.990317	2.92072	2.31553	1.44362
g00138538	Chr7-4	21468852	21469226	-	Similar to RIX1: Pre-rRNA-processing protein RIX1 (Candida albicans (strain SC5314 / ATCC MYA-2876) OX%3D237561)	skin and flesh	2.60134	0.29011	0.1992	3.63637	0.241192	0.04563
g00138539	Chr7-4	21470920	21471219	+	Similar to AGRN: Agrin (Homo sapiens OX%3D9606)	flesh	0.0885353	0.232078	0.225218	0.450116	0.442964	0
g00138542	Chr7-4	21486090	21488683	-	Similar to EMB1687: Probable ribonuclease P/MRP protein subunit POP5 (Arabidopsis thaliana OX%3D3702)	skin	2.16833	1.57147	0.818526	1.71916	1.31979	0.904566
g00138543	Chr7-4	21490571	21491008	+	Similar to SKIP31: F-box protein SKIP31 (Arabidopsis thaliana OX%3D3702)	skin and flesh	2.02315	2.53327	9.19462	0.229085	0	1.97291
g00138544	Chr7-4	21492031	21493922	+	Similar to TLP1: Thaumatin-like protein 1 (Arabidopsis thaliana OX%3D3702)	flesh	0.156988	0.0320687	0.119881	0.342754	0.233821	0.0260564
g00138545	Chr7-4	21493965	21497893	-	Similar to BIN4: DNA-binding protein BIN4 (Arabidopsis thaliana OX%3D3702)	skin and flesh	0.753612	1.00246	5.7026	0.712779	0.663647	5.63805
g00138546	Chr7-4	21498343	21501048	+	Similar to HP30-2: Chloroplastic import inner membrane translocase subunit HP30-2 (Arabidopsis thaliana OX%3D3702)	skin and flesh	16.4406	11.757	7.89873	16.3308	10.2196	7.99575
g00138550	Chr7-4	21515870	21530353	-	Similar to MOR1: Protein MOR1 (Arabidopsis thaliana OX%3D3702)	skin and flesh	0.864348	0.837928	0.0950965	0.942224	0.988391	0.121426
g00138551	Chr7-4	21532977	21541025	+	Similar to CAND1: Cullin-associated NEDD8-dissociated protein 1 (Arabidopsis thaliana OX%3D3702)	skin and flesh	3.6012	4.82683	1.01971	4.31411	5.48402	1.20358
g00138555	Chr7-4	21547900	21549714	-	Similar to MC1R: Melanocyte-stimulating hormone receptor (Callimico goeldii OX%3D9495)	flesh	0.056277	0.120657	0.063686	0.387628	0.175454	0
g00138557	Chr7-4	21551567	21553071	-	Similar to N: Nucleoprotein (Chapare mammarenavirus (isolate Human/Bolivia/810419/2003) OX%3D499556)	skin and flesh	4.25239	5.21598	0.172721	4.04952	4.98611	0.157881
g00138558	Chr7-4	21553183	21556264	+	Similar to SWC2: SWR1 complex subunit 2 (Arabidopsis thaliana OX%3D3702)	skin	2.97503	2.75926	1.27357	2.20237	2.86311	1.29157
g00138560	Chr7-4	21569382	21571500	-	Similar to 60S ribosomal protein L13-2 (Brassica napus OX%3D3708)	skin and flesh	29.3923	15.1004	4.3247	36.1893	12.9344	3.57506
g00138563	Chr7-4	21578453	21581334	-	Similar to At5g17165: Late embryogenesis abundant protein At5g17165 (Arabidopsis thaliana OX%3D3702)	flesh	197.734	269.241	102.611	229.325	358.346	105.254
g00138565	Chr7-4	21584389	21585445	+	Similar to MET1: Protein MET1%2C chloroplastic (Arabidopsis thaliana OX%3D3702)	skin and flesh	10.7734	16.3917	1.73824	4.86727	14.9009	0.564361
g00138568	Chr7-4	21589682	21591611	+	Similar to yfiB: Uncharacterized ABC transporter ATP-binding protein YfiB (Bacillus subtilis (strain 168) OX%3D224308)	flesh	13.822	19.8863	11.0261	9.73529	20.322	8.02421
g00138570	Chr7-4	21595237	21600471	-	Similar to At2g16790: Gluconokinase (Arabidopsis thaliana OX%3D3702)	skin and flesh	1.67999	4.11305	1.4638	1.46605	4.16825	1.52962
g00138575	Chr7-4	21615443	21615721	+	Similar to MJ0875: Uncharacterized protein MJ0875 (Methanocaldococcus jannaschii (strain ATCC 43067 / DSM 2661 / JAL-1 / JCM 10045 / NBRC 100440) OX%3D243232)	skin and flesh	0.703851	0.502037	0	0.495561	0.115581	0
g00138577	Chr7-4	21616907	21617185	+	Similar to rimO: Ribosomal protein S12 methylthiotransferase RimO (Chlorobium phaeobacteroides (strain BS1) OX%3D331678)	skin and flesh	12.0977	19.8057	0.132483	10.8572	16.1706	0.286769
g00138578	Chr7-4	21618370	21623116	+	Similar to VIT_19s0014g04930: (-)-germacrene D synthase (Vitis vinifera OX%3D29760)	flesh	0	0.0107418	0.0113892	0.0268255	0.378011	0.00614367
g00138579	Chr7-4	21623558	21624055	-	Similar to MATN3: Matrilin-3 (Homo sapiens OX%3D9606)	flesh	0	0	0	0	0.287296	0
g00138580	Chr7-4	21624339	21633026	+	Similar to TIO: Serine/threonine-protein kinase TIO (Arabidopsis thaliana OX%3D3702)	skin and flesh	0.301602	1.02721	0.159621	0.690739	1.74308	0.230115
g00138581	Chr7-4	21635410	21644241	+	Similar to TPR2: Protein TOPLESS-RELATED PROTEIN 2 (Oryza sativa subsp. japonica OX%3D39947)	skin and flesh	9.46623	9.06859	3.42167	11.1608	9.10076	4.43437
g00138582	Chr7-4	21644246	21645684	-	Similar to IMPPP: Immune-induced peptides (Drosophila melanogaster OX%3D7227)	skin	0	0.04785	0.300405	0	0	0.199795
g00138584	Chr7-4	21651559	21654558	+	Similar to PPP4R2: Serine/threonine-protein phosphatase 4 regulatory subunit 2 (Gallus gallus OX%3D9031)	skin and flesh	0.0553589	0.0226263	7.22568	0.010697	0	6.41477
g00138587	Chr7-4	21660819	21662712	-	Similar to At3g07870: F-box protein At3g07870 (Arabidopsis thaliana OX%3D3702)	skin and flesh	9.53316	11.3151	0.0442886	10.4173	11.5338	0.134586
g00138588	Chr7-4	21663269	21669074	-	Similar to RSH3: Probable GTP diphosphokinase RSH3%2C chloroplastic (Arabidopsis thaliana OX%3D3702)	skin and flesh	3.19319	1.54929	1.46485	2.05968	1.20118	0.844893
g00138590	Chr7-4	21672446	21674012	+	Similar to GT1: Anthocyanidin 3-O-glucosyltransferase 1 (Fragaria ananassa OX%3D3747)	skin and flesh	103.242	138.762	246.743	33.1023	59.7075	201.454
g00138592	Chr7-4	21684392	21690112	+	Similar to ERD2B: ER lumen protein-retaining receptor B (Arabidopsis thaliana OX%3D3702)	skin and flesh	3.52203	3.42732	0.448265	1.94369	3.0569	0.120548
g00138593	Chr7-4	21685292	21685438	-	Similar to BRL2: Brassinosteroid LRR receptor kinase BRL2 (Oryza sativa subsp. japonica OX%3D39947)	skin and flesh	18.3371	9.3284	0	10.9367	8.14557	0
g00138598	Chr7-4	21704451	21708274	+	Similar to At5g17010: D-xylose-proton symporter-like 2 (Arabidopsis thaliana OX%3D3702)	skin	1.6641	0.831699	0.642548	0.426517	0.374062	0.298825
g00138599	Chr7-4	21708671	21709743	+	Similar to atnA: Nonribosomal peptide synthase atnA (Emericella nidulans (strain FGSC A4 / ATCC 38163 / CBS 112.46 / NRRL 194 / M139) OX%3D227321)	skin and flesh	31.4735	18.8479	9.23629	32.571	21.1022	10.726
g00138604	Chr7-4	21715053	21715550	-	Similar to smg9: Protein SMG9 (Salmo salar OX%3D8030)	skin and flesh	0.0413087	0.0917177	1.08632	0.11001	0.196276	1.50623
g00138610	Chr7-4	21734874	21735948	+	Similar to At3g03070: NADH dehydrogenase [ubiquinone] iron-sulfur protein 6%2C mitochondrial (Arabidopsis thaliana OX%3D3702)	skin and flesh	29.916	21.051	1.0336	25.6491	19.0204	0.610518
g00138611	Chr7-4	21736023	21739816	-	Similar to atad-3: ATPase family AAA domain-containing protein 3 (Caenorhabditis elegans OX%3D6239)	skin and flesh	2.86256	3.23199	0.352057	2.9675	2.8113	0.362867
g00138614	Chr7-4	21751385	21757619	-	Similar to CSLD3: Cellulose synthase-like protein D3 (Arabidopsis thaliana OX%3D3702)	skin and flesh	2.39384	2.93125	9.95706	3.24236	4.04228	14.4667
g00138621	Chr7-4	21772173	21774317	-	Similar to BPA1: Binding partner of ACD11 1 (Arabidopsis thaliana OX%3D3702)	flesh	1.47075	2.69322	1.05094	1.05422	0.771591	0.336399
g00138623	Chr7-4	21781510	21783144	+	Similar to EXL2: Protein EXORDIUM-like 2 (Arabidopsis thaliana OX%3D3702)	skin	0.0784522	1.1615	0.00705973	0.005981	0.00975767	0
g00138625	Chr7-4	21784588	21785672	-	Similar to Cep162: Centrosomal protein of 162 kDa (Rattus norvegicus OX%3D10116)	skin	0.269711	0	0	0.185025	0	0

## Sheet: Supple 4
Table S4. Average FPKM value of candidate genes related to anthocyanin biosynthesis
Gene ID	Chr	Gene position (bp)		Strand	Feature	Skin			Flesh
		Start	End			Mannyeonsul	Maehyang	P69	Mannyeonsul	Maehyang	P69
g00015421	Chr6_4	5234075	5236622	+	Similar to DFR: Bifunctional dihydroflavonol 4-reductase/flavanone 4-reductase (Pyrus communis OX%3D23211)	20.6997	33.7501	30.5396	8.10869	32.8312	37.4637
g00017208	Chr6_4	15800801	15802942	+	Similar to ANS1: Leucoanthocyanidin dioxygenase 1 (Oryza sativa subsp. indica OX%3D39946)	0.693775	0.147339	0.306203	0.663302	0.164387	0.40208
g00137772	Chr7_4	17969911	17971693	-	Similar to CHI3: Probable chalcone--flavonone isomerase 3 (Arabidopsis thaliana OX%3D3702)	113.877	166.345	123.912	53.703	155.478	113.239
g00138590	Chr7_4	21672446	21674012	+	Similar to GT1: Anthocyanidin 3-O-glucosyltransferase 1 (Fragaria ananassa OX%3D3747)	103.242	138.762	246.743	33.1023	59.7075	201.454
g00119641	Chr1_2	12622806	12626007	-	Similar to MYB113: Transcription factor MYB113 (Arabidopsis thaliana OX%3D3702)	361.461	383.107	601.285	156.104	281.321	752.675
g00128511	Chr1_4	13235156	13238279	-	Similar to PNS1: Protein PNS1 (Ustilago maydis (strain 521 / FGSC 9021) OX%3D237631)	3.4979	2.58509	6.52449	0.0230127	0	1.01733
g00138251	Chr7_4	20080654	20082051	+	Similar to UGT88B1: UDP-glycosyltransferase 88B1 (Stevia rebaudiana OX%3D55670)	0.51001	1.12129	0.036388	0.0137996	0	0
g00018719	Chr6_4	24101706	24103940	-	Similar to CYP750A1: Cytochrome P450 750A1 (Pinus taeda OX%3D3352)	8.63756	6.87251	1.66809	6.10674	3.80681	1.02115
g00019239	Chr6_4	26922578	26924002	+	Similar to GT6: UDP-glucose flavonoid 3-O-glucosyltransferase 6 (Fragaria ananassa OX%3D3747)	1.88547	0.429628	72.179	11.0827	1.58074	115.777
g00018681	Chr6_4	23841862	23852950	+	Similar to GPI: Glucose-6-phosphate isomerase (Sus scrofa OX%3D9823)	0.433943	0.985579	1.67142	0.357499	1.05961	1.66731
g00018684	Chr6_4	23863098	23863708	+	Similar to C1: Anthocyanin regulatory C1 protein (Zea mays OX%3D4577)	3.85681	1.42472	0.383318	4.67315	1.45908	0

## Sheet: Supple 5
Table S5. Pearson correlation test among fruit-color-related traits in F2 population
	Achene_color (2020)	Skin_color (2020)	Flesh_color (2020)	Core_color (2020)	Achene_color (2019)	Skin_color (2019)
Achene_color (2020)	1
Skin_color (2020)	-0.144586	1
Flesh_color (2020)	-0.304439	0.609387	1
Core_color (2020)	-0.237243	0.567545	0.735564	1
Achene_color (2019)	0.105955	-0.114166	-0.167972	-0.120719	1
Skin_color (2019)	-0.2045	0.290853	0.303005	0.327114	0.294024	1

## Sheet: Supple 6
Table S6. Primer sequences designed for RT-PCR
Gene ID	Feature	Primer seq (5' → 3')
		Forward	Reverse
g00011621	PAL1	GTCTTAAGTTTGATGAGGATTCCTAGC	CGGATGCATTTCTTGAATTCTTGG
g00141293	CHI2	GGGAAATTTCGTGAAGTTCACAGC	ACGATCTCCCTGAAGAACTCAACC
g00133681	CHI3	TCTAGTTGAGCAGGTTGCTACTGG	GATGAACATCATGTGTAACTCTCC
g00093085	DFR	GCTAACTAAAATTGCCAGTGTAGG	CGTATGCAACCTCAAATTACATGG
g00146246	FGT2	ATTGGACCTACTAGAACCAACAGC	CGGCGATGGTCTTGTTACTGATCC
g00093602	ANS	CAAGCGCTGTTTAATTATGGGTGC	CATAAGCAGGTATACACTGGCTGC
g00119641	MYB10	CAGTCCAGGTCGAGCAGATAGAAAACG	CGTTTTCTATCTGCTCGACCTGGACTG
g00115370	MYB10	ATGGAGGGTTTCGGTCTGAGA	GATAGCAGCATATCTTCGACC
